# Supplementary material for: Protection of Grouper Against Cryptocaryon irritans by Immunization With Tetrahymena thermophila and Protective Cross-Reactive Antigen Identification
Source: Front Immunol. 2022 Jul 7;13:891643. doi: 10.3389/fimmu.2022.891643 (PMC9300909; doi:10.3389/fimmu.2022.891643)
Supplement: Supplementary file 2 [file Table_1.xlsx]

## Sheet: Protein Peptide Information
Accession	Gene Name	Description	Mass	Score	Matches	Sequences	emPAI	Coverage
	Peptide	Unique	Matches	Modification	Observed	Mr(expt)	Mr(calc)	ppm	Miss	Score	Expect	Rank	Query
	R.DLTDYMVK.L	U	2		984.4738	983.4665	983.4634	3.22	0	63	3.9e-005	1	6673
	R.DLTDYMVK.L	U	2		492.7414	983.4682	983.4634	4.93	0	(32)	0.053	1	6674
	K.EVVALAPSSMK.I	U	1		1131.6128	1130.6055	1130.6005	4.41	0	49	0.0022	1	7354
	K.EVVALAPSSMK.I	U	2		566.3110	1130.6074	1130.6005	6.07	0	(38)	0.032	1	7356
	R.AAFPSIVGRPK.M	U	1		571.8408	1141.6670	1141.6608	5.43	0	33	0.058	1	7413
	R.AAFPSIVGRPK.M	U	1		381.5631	1141.6674	1141.6608	5.82	0	(31)	0.094	1	7414
	K.EVVALAPSS->M<-K.I	U	1	Oxidation (M)	574.3072	1146.5999	1146.5954	3.93	0	(33)	0.086	1	7440
	R.CPEALFQPIK.I		1		1202.6256	1201.6183	1201.6165	1.51	0	(61)	0.00019	1	7712
	R.CPEALFQPIK.I		3		601.8171	1201.6196	1201.6165	2.57	0	63	0.00012	1	7713
	K.MPGIMVGMDQK.D		2		603.7900	1205.5654	1205.5607	3.93	0	(50)	0.0011	1	7735
	K.MPGIMVGMDQK.D		1		1206.5732	1205.5660	1205.5607	4.39	0	63	5.2e-005	1	7736
	K.DTYVGEEAQAK.R	U	3		605.7856	1209.5567	1209.5513	4.46	0	42	0.0049	1	7751
	K.SEYDESGPSIVHR.K	U	1		492.5653	1474.6740	1474.6688	3.52	0	83	3.8e-007	1	8956
	K.SEYDESGPSIVHR.K	U	2		738.3444	1474.6742	1474.6688	3.62	0	(80)	7e-007	1	8957
	K.IWHHCFFNELR.V		1		779.8742	1557.7339	1557.7299	2.52	0	(31)	0.087	1	9358
	K.IWHHCFFNELR.V		1		390.4409	1557.7347	1557.7299	3.06	0	(8)	15	1	9359
	K.IWHHCFFNELR.V		2		520.2523	1557.7351	1557.7299	3.34	0	41	0.0081	1	9360
	K.LLAEVGQSFASSAER.E	U	6		782.9039	1563.7933	1563.7893	2.59	0	102	1e-008	1	9385
	K.LLAEVGQSFASSAER.E	U	1		1564.8018	1563.7945	1563.7893	3.34	0	(82)	1.2e-006	1	9387
	K.LLAEVGQSFASSAER.E	U	1		522.2725	1563.7956	1563.7893	4.02	0	(44)	0.006	1	9390
	K.EFSGIHELTFQSIMK.C	U	1		883.9462	1765.8778	1765.8709	3.90	0	53	0.00075	1	10182
	K.EFSGIHELTFQSIMK.C	U	1		589.6335	1765.8786	1765.8709	4.37	0	(50)	0.0019	1	10183
	K.EFSGIHELTFQSI->M<-K.C	U	1	Oxidation (M)	891.9418	1781.8690	1781.8658	1.78	0	(29)	0.2	1	10228
	R.VTPEEHPSLLTEAPMNPK.A	U	1		995.5031	1988.9915	1988.9877	1.93	0	73	7.6e-006	1	10952
	R.VTPEEHPSLLTEAPMNPK.A	U	1		664.0056	1988.9950	1988.9877	3.69	0	(38)	0.023	1	10953
	R.VTPEEHPSLLTEAP->M<-NPK.A	U	1	Oxidation (M)	669.3382	2004.9928	2004.9826	5.06	0	(37)	0.03	1	10994
	R.VTPEEHPSLLTEAP->M<-NPK.A	U	1	Oxidation (M)	1003.5038	2004.9930	2004.9826	5.18	0	(29)	0.18	1	10995
	K.DLYGNIVMSGGTTMFNGIAER.L	U	1		1123.5406	2245.0667	2245.0507	7.13	0	70	1e-005	1	11541
	K.AYAESSQNDQTYELPDGNTLTIGNQR.F	U	2		962.4442	2884.3106	2884.3111	-0.16	0	(85)	1.8e-007	1	12311
	K.AYAESSQNDQTYELPDGNTLTIGNQR.F	U	1		1443.1679	2884.3211	2884.3111	3.49	0	107	1.2e-009	1	12313
	R.TTGIVVDSGDGVTHTVPIYEGYALPHAIMR.I	U	1		1057.2072	3168.5996	3168.5914	2.59	0	(48)	0.0017	1	12512
	R.TTGIVVDSGDGVTHTVPIYEGYALPHAIMR.I	U	1		793.1580	3168.6030	3168.5914	3.65	0	68	1.8e-005	1	12513
	R.TTGIVVDSGDGVTHTVPIYEGYALPHAI->M<-R.I	U	1	Oxidation (M)	797.1581	3184.6032	3184.5863	5.30	0	(12)	6.6	1	12530
tr|A0A481SB63|A0A481SB63_9CILI		Tubulin beta chain OS=Philasterides dicentrarchi OX=282688 PE=2 SV=1	50008	1311	73(53)	15(15)	6.70	47%	A0A481SB63_uniprot
	Peptide	Unique	Matches	Modification	Observed	Mr(expt)	Mr(calc)	ppm	Miss	Score	Expect	Rank	Query
	K.SSICDIPPK.G		1		1016.5097	1015.5024	1015.5008	1.58	0	(30)	0.12	1	6809
	K.SSICDIPPK.G		5		508.7597	1015.5048	1015.5008	3.90	0	51	0.00099	1	6814
	K.LAVNLIPFPR.L		1		380.5702	1138.6889	1138.6862	2.35	0	(43)	0.0015	1	7393
	K.LAVNLIPFPR.L		2		1139.6967	1138.6894	1138.6862	2.75	0	(36)	0.0082	1	7394
	K.LAVNLIPFPR.L		8		570.3523	1138.6900	1138.6862	3.32	0	57	5.6e-005	1	7396
	R.FPGQLNSDLR.K		7		573.8016	1145.5887	1145.5829	5.07	0	(61)	0.00015	1	7434
	R.FPGQLNSDLR.K		1		1146.5962	1145.5889	1145.5829	5.24	0	62	0.0001	1	7436
	R.VAEQFTAMFR.R		1		1199.5913	1198.5840	1198.5805	2.97	0	(36)	0.029	1	7697
	R.VAEQFTAMFR.R		3		600.3000	1198.5854	1198.5805	4.13	0	82	6.9e-007	1	7698
	R.VAEQFTA->M<-FR.R		1	Oxidation (M)	608.2983	1214.5820	1214.5754	5.45	0	(48)	0.0015	1	7780
	R.FPGQLNSDLRK.L		2		425.5660	1273.6762	1273.6779	-1.31	1	45	0.0053	1	8034
	R.FPGQLNSDLRK.L		2		637.8495	1273.6844	1273.6779	5.15	1	(35)	0.054	1	8038
	R.INVYYNEATGGR.Y		3		678.8306	1355.6467	1355.6470	-0.18	0	58	0.00016	1	8400
	R.INVYYNEATGGR.Y		1		1356.6547	1355.6474	1355.6470	0.31	0	(26)	0.24	1	8401
	K.EVDEQMLNVQNK.N		2		723.8507	1445.6869	1445.6820	3.35	0	(51)	0.00085	1	8827
	K.EVDEQMLNVQNK.N		1		1446.6943	1445.6871	1445.6820	3.49	0	(39)	0.014	1	8828
	K.EVDEQ->M<-LNVQNK.N		1	Oxidation (M)	731.8481	1461.6816	1461.6769	3.19	0	63	4.9e-005	1	8899
	R.LHFFMIGFAPLTSR.G		1		1636.8711	1635.8638	1635.8596	2.60	0	(55)	0.00057	1	9663
	R.LHFFMIGFAPLTSR.G		2		546.2953	1635.8642	1635.8596	2.85	0	(57)	0.00033	1	9664
	R.LHFFMIGFAPLTSR.G		1		818.9401	1635.8657	1635.8596	3.75	0	(56)	0.00039	1	9665
	R.LHFF->M<-IGFAPLTSR.G		1	Oxidation (M)	551.6281	1651.8623	1651.8545	4.75	0	61	0.00012	1	9732
	R.AIL->M<-DLEPGTMDSVR.A		1	Oxidation (M)	832.4094	1662.8043	1662.7957	5.17	0	(25)	0.46	1	9773
	R.AILMDLEPGT->M<-DSVR.A		1	Oxidation (M)	832.4094	1662.8043	1662.7957	5.17	0	55	0.00044	1	9774
	R.ALTVPELTQQMFDAK.N		4		846.4395	1690.8645	1690.8600	2.64	0	65	6.4e-005	1	9866
	R.ALTVPELTQQMFDAK.N		1		1691.8745	1690.8672	1690.8600	4.28	0	(48)	0.0028	1	9867
	R.ALTVPELTQQMFDAK.N		1		564.6299	1690.8680	1690.8600	4.73	0	(62)	0.00013	1	9869
	K.NSSYFVEWIPNNIK.S		7		855.9301	1709.8455	1709.8413	2.49	0	51	0.0013	1	9958
	K.NSSYFVEWIPNNIK.S		1		1710.8543	1709.8470	1709.8413	3.32	0	(21)	1.2	1	9961
	R.EIVHIQGGQCGNQIGAK.F		1		904.9584	1807.9022	1807.8999	1.26	0	70	1.7e-005	1	10369
	R.EIVHIQGGQCGNQIGAK.F		2		603.6422	1807.9046	1807.8999	2.60	0	(48)	0.0026	1	10370
	K.GHYTEGAELIDSVLDVVR.K		1		987.0081	1972.0016	1971.9902	5.78	0	90	1.6e-007	1	10901
	K.GHYTEGAELIDSVLDVVR.K		3		658.3412	1972.0019	1971.9902	5.96	0	(87)	3.5e-007	1	10902
	R.AGPFGQLFRPDNFVFGQTGAGNNWAK.G		1		932.7923	2795.3551	2795.3569	-0.64	0	(44)	0.0046	1	12213
	R.AGPFGQLFRPDNFVFGQTGAGNNWAK.G		1		1398.6912	2795.3678	2795.3569	3.90	0	52	0.00078	1	12214
	K.FWEVISDEHGIDPTGTYHGDSDLQLER.I		1		779.8650	3115.4309	3115.4159	4.79	0	39	0.0076	1	12486
tr|G0QMB0|G0QMB0_ICHMG	IMG5_047220	Tubulin beta chain OS=Ichthyophthirius multifiliis (strain G5) OX=857967 GN=IMG5_047220 PE=3 SV=1	50037	1298	71(52)	15(15)	6.22	47%	G0QMB0_uniprot
	Peptide	Unique	Matches	Modification	Observed	Mr(expt)	Mr(calc)	ppm	Miss	Score	Expect	Rank	Query
	K.SSICDIPPK.G		1		1016.5097	1015.5024	1015.5008	1.58	0	(30)	0.12	1	6809
	K.SSICDIPPK.G		5		508.7597	1015.5048	1015.5008	3.90	0	51	0.00099	1	6814
	K.LAVNLIPFPR.L		1		380.5702	1138.6889	1138.6862	2.35	0	(43)	0.0015	1	7393
	K.LAVNLIPFPR.L		2		1139.6967	1138.6894	1138.6862	2.75	0	(36)	0.0082	1	7394
	K.LAVNLIPFPR.L		8		570.3523	1138.6900	1138.6862	3.32	0	57	5.6e-005	1	7396
	R.FPGQLNSDLR.K		7		573.8016	1145.5887	1145.5829	5.07	0	(61)	0.00015	1	7434
	R.FPGQLNSDLR.K		1		1146.5962	1145.5889	1145.5829	5.24	0	62	0.0001	1	7436
	R.VAEQFTAMFR.R		1		1199.5913	1198.5840	1198.5805	2.97	0	(36)	0.029	1	7697
	R.VAEQFTAMFR.R		3		600.3000	1198.5854	1198.5805	4.13	0	82	6.9e-007	1	7698
	R.VAEQFTA->M<-FR.R		1	Oxidation (M)	608.2983	1214.5820	1214.5754	5.45	0	(48)	0.0015	1	7780
	R.FPGQLNSDLRK.L		2		425.5660	1273.6762	1273.6779	-1.31	1	45	0.0053	1	8034
	R.FPGQLNSDLRK.L		2		637.8495	1273.6844	1273.6779	5.15	1	(35)	0.054	1	8038
	R.INVYYNEATGGR.Y		3		678.8306	1355.6467	1355.6470	-0.18	0	58	0.00016	1	8400
	R.INVYYNEATGGR.Y		1		1356.6547	1355.6474	1355.6470	0.31	0	(26)	0.24	1	8401
	K.EVDEQMLNVQNK.N		2		723.8507	1445.6869	1445.6820	3.35	0	(51)	0.00085	1	8827
	K.EVDEQMLNVQNK.N		1		1446.6943	1445.6871	1445.6820	3.49	0	(39)	0.014	1	8828
	K.EVDEQ->M<-LNVQNK.N		1	Oxidation (M)	731.8481	1461.6816	1461.6769	3.19	0	63	4.9e-005	1	8899
	R.LHFFMIGFAPLTSR.G		1		1636.8711	1635.8638	1635.8596	2.60	0	(55)	0.00057	1	9663
	R.LHFFMIGFAPLTSR.G		2		546.2953	1635.8642	1635.8596	2.85	0	(57)	0.00033	1	9664
	R.LHFFMIGFAPLTSR.G		1		818.9401	1635.8657	1635.8596	3.75	0	(56)	0.00039	1	9665
	R.LHFF->M<-IGFAPLTSR.G		1	Oxidation (M)	551.6281	1651.8623	1651.8545	4.75	0	61	0.00012	1	9732
	R.AIL->M<-DLEPGTMDSVR.A		1	Oxidation (M)	832.4094	1662.8043	1662.7957	5.17	0	(25)	0.46	1	9773
	R.AILMDLEPGT->M<-DSVR.A		1	Oxidation (M)	832.4094	1662.8043	1662.7957	5.17	0	55	0.00044	1	9774
	R.ALTVPELTQQMFDAK.N		4		846.4395	1690.8645	1690.8600	2.64	0	65	6.4e-005	1	9866
	R.ALTVPELTQQMFDAK.N		1		1691.8745	1690.8672	1690.8600	4.28	0	(48)	0.0028	1	9867
	R.ALTVPELTQQMFDAK.N		1		564.6299	1690.8680	1690.8600	4.73	0	(62)	0.00013	1	9869
	K.NSSYFVEWIPNNIK.S		7		855.9301	1709.8455	1709.8413	2.49	0	51	0.0013	1	9958
	K.NSSYFVEWIPNNIK.S		1		1710.8543	1709.8470	1709.8413	3.32	0	(21)	1.2	1	9961
	R.EIVHVQGGQCGNQIGAK.F		1		897.9509	1793.8873	1793.8843	1.69	0	52	0.00095	1	10315
	K.GHYTEGAELIDSVLDVVR.K		1		987.0081	1972.0016	1971.9902	5.78	0	90	1.6e-007	1	10901
	K.GHYTEGAELIDSVLDVVR.K		3		658.3412	1972.0019	1971.9902	5.96	0	(87)	3.5e-007	1	10902
	R.AGPFGQLFRPDNFVFGQTGAGNNWAK.G		1		932.7923	2795.3551	2795.3569	-0.64	0	(44)	0.0046	1	12213
	R.AGPFGQLFRPDNFVFGQTGAGNNWAK.G		1		1398.6912	2795.3678	2795.3569	3.90	0	52	0.00078	1	12214
	K.FWEVISDEHGIDPTGTYHGDSDLQLER.I		1		779.8650	3115.4309	3115.4159	4.79	0	39	0.0076	1	12486
tr|C0L7F0|C0L7F0_EUPFO		Tubulin beta chain OS=Euplotes focardii OX=36767 PE=3 SV=1	50159	1264	68(50)	14(14)	5.75	41%	C0L7F0_uniprot
	Peptide	Unique	Matches	Modification	Observed	Mr(expt)	Mr(calc)	ppm	Miss	Score	Expect	Rank	Query
	R.YLTASAMFR.G		1		1059.5321	1058.5248	1058.5219	2.78	0	(35)	0.051	1	7010
	R.YLTASAMFR.G		2		530.2703	1058.5261	1058.5219	3.97	0	64	5.5e-005	1	7012
	R.YLTASA->M<-FR.G		1	Oxidation (M)	538.2673	1074.5201	1074.5168	3.08	0	(25)	0.42	1	7080
	K.LAVNLIPFPR.L		1		380.5702	1138.6889	1138.6862	2.35	0	(43)	0.0015	1	7393
	K.LAVNLIPFPR.L		2		1139.6967	1138.6894	1138.6862	2.75	0	(36)	0.0082	1	7394
	K.LAVNLIPFPR.L		8		570.3523	1138.6900	1138.6862	3.32	0	57	5.6e-005	1	7396
	R.FPGQLNSDLR.K		7		573.8016	1145.5887	1145.5829	5.07	0	(61)	0.00015	1	7434
	R.FPGQLNSDLR.K		1		1146.5962	1145.5889	1145.5829	5.24	0	62	0.0001	1	7436
	R.VAEQFTAMFR.R		1		1199.5913	1198.5840	1198.5805	2.97	0	(36)	0.029	1	7697
	R.VAEQFTAMFR.R		3		600.3000	1198.5854	1198.5805	4.13	0	82	6.9e-007	1	7698
	R.VAEQFTA->M<-FR.R		1	Oxidation (M)	608.2983	1214.5820	1214.5754	5.45	0	(48)	0.0015	1	7780
	R.FPGQLNSDLRK.L		2		425.5660	1273.6762	1273.6779	-1.31	1	45	0.0053	1	8034
	R.FPGQLNSDLRK.L		2		637.8495	1273.6844	1273.6779	5.15	1	(35)	0.054	1	8038
	R.INVYYNEATGGR.Y		3		678.8306	1355.6467	1355.6470	-0.18	0	58	0.00016	1	8400
	R.INVYYNEATGGR.Y		1		1356.6547	1355.6474	1355.6470	0.31	0	(26)	0.24	1	8401
	K.EVDEQMLNVQNK.N		2		723.8507	1445.6869	1445.6820	3.35	0	(51)	0.00085	1	8827
	K.EVDEQMLNVQNK.N		1		1446.6943	1445.6871	1445.6820	3.49	0	(39)	0.014	1	8828
	K.EVDEQ->M<-LNVQNK.N		1	Oxidation (M)	731.8481	1461.6816	1461.6769	3.19	0	63	4.9e-005	1	8899
	R.LHFFMIGFAPLTSR.G		1		1636.8711	1635.8638	1635.8596	2.60	0	(55)	0.00057	1	9663
	R.LHFFMIGFAPLTSR.G		2		546.2953	1635.8642	1635.8596	2.85	0	(57)	0.00033	1	9664
	R.LHFFMIGFAPLTSR.G		1		818.9401	1635.8657	1635.8596	3.75	0	(56)	0.00039	1	9665
	R.LHFF->M<-IGFAPLTSR.G		1	Oxidation (M)	551.6281	1651.8623	1651.8545	4.75	0	61	0.00012	1	9732
	R.AIL->M<-DLEPGTMDSVR.A		1	Oxidation (M)	832.4094	1662.8043	1662.7957	5.17	0	(25)	0.46	1	9773
	R.AILMDLEPGT->M<-DSVR.A		1	Oxidation (M)	832.4094	1662.8043	1662.7957	5.17	0	55	0.00044	1	9774
	R.ALTVPELTQQMFDAK.N		4		846.4395	1690.8645	1690.8600	2.64	0	65	6.4e-005	1	9866
	R.ALTVPELTQQMFDAK.N		1		1691.8745	1690.8672	1690.8600	4.28	0	(48)	0.0028	1	9867
	R.ALTVPELTQQMFDAK.N		1		564.6299	1690.8680	1690.8600	4.73	0	(62)	0.00013	1	9869
	K.NSSYFVEWIPNNIK.S		7		855.9301	1709.8455	1709.8413	2.49	0	51	0.0013	1	9958
	K.NSSYFVEWIPNNIK.S		1		1710.8543	1709.8470	1709.8413	3.32	0	(21)	1.2	1	9961
	R.EIVHIQAGQCGNQIGAK.F		1		911.9670	1821.9194	1821.9156	2.11	0	56	0.0004	1	10408
	R.EIVHIQAGQCGNQIGAK.F		1		608.3149	1821.9228	1821.9156	3.98	0	(20)	1.6	1	10409
	K.GHYTEGAELIDSVLDVVR.K		1		987.0081	1972.0016	1971.9902	5.78	0	90	1.6e-007	1	10901
	K.GHYTEGAELIDSVLDVVR.K		3		658.3412	1972.0019	1971.9902	5.96	0	(87)	3.5e-007	1	10902
	R.AGPFGQLFRPDNFVFGQSGAGNNWAK.G		1		928.1260	2781.3563	2781.3412	5.43	0	54	0.00048	1	12208
tr|B1B3R7|B1B3R7_SORST	sbt	Tubulin beta chain (Fragment) OS=Sorogena stoianovitchae OX=164621 GN=sbt PE=2 SV=1	48688	1250	67(47)	14(13)	5.26	44%	B1B3R7_uniprot
	Peptide	Unique	Matches	Modification	Observed	Mr(expt)	Mr(calc)	ppm	Miss	Score	Expect	Rank	Query
	K.SSICDIPPK.G		1		1016.5097	1015.5024	1015.5008	1.58	0	(30)	0.12	1	6809
	K.SSICDIPPK.G		5		508.7597	1015.5048	1015.5008	3.90	0	51	0.00099	1	6814
	R.YLTAAA->M<-FR.G	U	1	Oxidation (M)	1059.5321	1059.5321	1058.5248	2.78	0	(19)	2	2	7010
	R.YLTAAA->M<-FR.G	U	2	Oxidation (M)	530.2703	530.2703	1058.5261	3.97	0	31	0.13	2	7012
	K.LAVNLIPFPR.L		1		380.5702	1138.6889	1138.6862	2.35	0	(43)	0.0015	1	7393
	K.LAVNLIPFPR.L		2		1139.6967	1138.6894	1138.6862	2.75	0	(36)	0.0082	1	7394
	K.LAVNLIPFPR.L		8		570.3523	1138.6900	1138.6862	3.32	0	57	5.6e-005	1	7396
	R.FPGQLNSDLR.K		7		573.8016	1145.5887	1145.5829	5.07	0	(61)	0.00015	1	7434
	R.FPGQLNSDLR.K		1		1146.5962	1145.5889	1145.5829	5.24	0	62	0.0001	1	7436
	R.VAEQFTAMFR.R		1		1199.5913	1198.5840	1198.5805	2.97	0	(36)	0.029	1	7697
	R.VAEQFTAMFR.R		3		600.3000	1198.5854	1198.5805	4.13	0	82	6.9e-007	1	7698
	R.VAEQFTA->M<-FR.R		1	Oxidation (M)	608.2983	1214.5820	1214.5754	5.45	0	(48)	0.0015	1	7780
	R.FPGQLNSDLRK.L		2		425.5660	1273.6762	1273.6779	-1.31	1	45	0.0053	1	8034
	R.FPGQLNSDLRK.L		2		637.8495	1273.6844	1273.6779	5.15	1	(35)	0.054	1	8038
	K.EVDEQMLNVQNK.N		2		723.8507	1445.6869	1445.6820	3.35	0	(51)	0.00085	1	8827
	K.EVDEQMLNVQNK.N		1		1446.6943	1445.6871	1445.6820	3.49	0	(39)	0.014	1	8828
	K.EVDEQ->M<-LNVQNK.N		1	Oxidation (M)	731.8481	1461.6816	1461.6769	3.19	0	63	4.9e-005	1	8899
	R.AIL->M<-DLEPGTMDSVR.A		1	Oxidation (M)	832.4094	1662.8043	1662.7957	5.17	0	(25)	0.46	1	9773
	R.AILMDLEPGT->M<-DSVR.A		1	Oxidation (M)	832.4094	1662.8043	1662.7957	5.17	0	55	0.00044	1	9774
	R.ALTVPELTQQMFDAK.N		4		846.4395	1690.8645	1690.8600	2.64	0	65	6.4e-005	1	9866
	R.ALTVPELTQQMFDAK.N		1		1691.8745	1690.8672	1690.8600	4.28	0	(48)	0.0028	1	9867
	R.ALTVPELTQQMFDAK.N		1		564.6299	1690.8680	1690.8600	4.73	0	(62)	0.00013	1	9869
	K.NSSYFVEWIPNNIK.S		7		855.9301	1709.8455	1709.8413	2.49	0	51	0.0013	1	9958
	K.NSSYFVEWIPNNIK.S		1		1710.8543	1709.8470	1709.8413	3.32	0	(21)	1.2	1	9961
	K.MAVTFIGNSTAIQEMFK.R		1		1887.9398	1886.9325	1886.9270	2.92	0	(70)	1.7e-005	1	10637
	K.MAVTFIGNSTAIQEMFK.R		1		944.4746	1886.9347	1886.9270	4.05	0	92	9.2e-008	1	10638
	K.MAVTFIGNSTAIQEMFK.R		1		629.9858	1886.9357	1886.9270	4.59	0	(74)	5.9e-006	1	10639
	K.->M<-AVTFIGNSTAIQEMFK.R		1	Oxidation (M)	952.4729	1902.9312	1902.9220	4.89	0	(77)	2.9e-006	1	10700
	K.GHYTEGAELIDSVLDVVR.K		1		987.0081	1972.0016	1971.9902	5.78	0	90	1.6e-007	1	10901
	K.GHYTEGAELIDSVLDVVR.K		3		658.3412	1972.0019	1971.9902	5.96	0	(87)	3.5e-007	1	10902
	R.AGPFGQLFRPDNFVFGQSGAGNNWAK.G		1		928.1260	2781.3563	2781.3412	5.43	0	54	0.00048	1	12208
	K.FWEVISDEHGIDPTGTYHGDSDLQLER.I		1		779.8650	3115.4309	3115.4159	4.79	0	39	0.0076	1	12486
tr|A0C5P1|A0C5P1_PARTE	GSPATT00035237001	Tubulin_C domain-containing protein OS=Paramecium tetraurelia OX=5888 GN=GSPATT00035237001 PE=4 SV=1	24293	979	58(42)	10(10)	21.05	49%	A0C5P1_uniprot
	Peptide	Unique	Matches	Modification	Observed	Mr(expt)	Mr(calc)	ppm	Miss	Score	Expect	Rank	Query
	K.SSICDIPPK.G		1		1016.5097	1015.5024	1015.5008	1.58	0	(30)	0.12	1	6809
	K.SSICDIPPK.G		5		508.7597	1015.5048	1015.5008	3.90	0	51	0.00099	1	6814
	-.MSGVTCCLR.F	U	1		542.2424	1082.4703	1082.4671	2.95	0	39	0.0057	1	7110
	K.LAVNLIPFPR.L		1		380.5702	1138.6889	1138.6862	2.35	0	(43)	0.0015	1	7393
	K.LAVNLIPFPR.L		2		1139.6967	1138.6894	1138.6862	2.75	0	(36)	0.0082	1	7394
	K.LAVNLIPFPR.L		8		570.3523	1138.6900	1138.6862	3.32	0	57	5.6e-005	1	7396
	R.FPGQLNSDLR.K		7		573.8016	1145.5887	1145.5829	5.07	0	(61)	0.00015	1	7434
	R.FPGQLNSDLR.K		1		1146.5962	1145.5889	1145.5829	5.24	0	62	0.0001	1	7436
	R.VAEQFTAMFR.R		1		1199.5913	1198.5840	1198.5805	2.97	0	(36)	0.029	1	7697
	R.VAEQFTAMFR.R		3		600.3000	1198.5854	1198.5805	4.13	0	82	6.9e-007	1	7698
	R.VAEQFTA->M<-FR.R		1	Oxidation (M)	608.2983	1214.5820	1214.5754	5.45	0	(48)	0.0015	1	7780
	R.FPGQLNSDLRK.L		2		425.5660	1273.6762	1273.6779	-1.31	1	45	0.0053	1	8034
	R.FPGQLNSDLRK.L		2		637.8495	1273.6844	1273.6779	5.15	1	(35)	0.054	1	8038
	K.EVDEQMLNVQNK.N		2		723.8507	1445.6869	1445.6820	3.35	0	(51)	0.00085	1	8827
	K.EVDEQMLNVQNK.N		1		1446.6943	1445.6871	1445.6820	3.49	0	(39)	0.014	1	8828
	K.EVDEQ->M<-LNVQNK.N		1	Oxidation (M)	731.8481	1461.6816	1461.6769	3.19	0	63	4.9e-005	1	8899
	R.LHFFMIGFAPLTSR.G		1		1636.8711	1635.8638	1635.8596	2.60	0	(55)	0.00057	1	9663
	R.LHFFMIGFAPLTSR.G		2		546.2953	1635.8642	1635.8596	2.85	0	(57)	0.00033	1	9664
	R.LHFFMIGFAPLTSR.G		1		818.9401	1635.8657	1635.8596	3.75	0	(56)	0.00039	1	9665
	R.LHFF->M<-IGFAPLTSR.G		1	Oxidation (M)	551.6281	1651.8623	1651.8545	4.75	0	61	0.00012	1	9732
	R.ALTVPELTQQMFDAK.N		4		846.4395	1690.8645	1690.8600	2.64	0	65	6.4e-005	1	9866
	R.ALTVPELTQQMFDAK.N		1		1691.8745	1690.8672	1690.8600	4.28	0	(48)	0.0028	1	9867
	R.ALTVPELTQQMFDAK.N		1		564.6299	1690.8680	1690.8600	4.73	0	(62)	0.00013	1	9869
	K.NSSYFVEWIPNNIK.S		7		855.9301	1709.8455	1709.8413	2.49	0	51	0.0013	1	9958
	K.NSSYFVEWIPNNIK.S		1		1710.8543	1709.8470	1709.8413	3.32	0	(21)	1.2	1	9961
tr|A6XDB8|A6XDB8_NYCOV		Tubulin beta chain (Fragment) OS=Nyctotherus ovalis OX=70075 PE=3 SV=1	35159	863	46(33)	10(10)	6.25	33%	A6XDB8_uniprot
	Peptide	Unique	Matches	Modification	Observed	Mr(expt)	Mr(calc)	ppm	Miss	Score	Expect	Rank	Query
	K.SSICDIPPK.G		1		1016.5097	1015.5024	1015.5008	1.58	0	(30)	0.12	1	6809
	K.SSICDIPPK.G		5		508.7597	1015.5048	1015.5008	3.90	0	51	0.00099	1	6814
	R.YLTASAMFR.G		1		1059.5321	1058.5248	1058.5219	2.78	0	(35)	0.051	1	7010
	R.YLTASAMFR.G		2		530.2703	1058.5261	1058.5219	3.97	0	64	5.5e-005	1	7012
	R.YLTASA->M<-FR.G		1	Oxidation (M)	538.2673	1074.5201	1074.5168	3.08	0	(25)	0.42	1	7080
	R.FPGQLNSDLR.K		7		573.8016	1145.5887	1145.5829	5.07	0	(61)	0.00015	1	7434
	R.FPGQLNSDLR.K		1		1146.5962	1145.5889	1145.5829	5.24	0	62	0.0001	1	7436
	R.FPGQLNSDLRK.L		2		425.5660	1273.6762	1273.6779	-1.31	1	45	0.0053	1	8034
	R.FPGQLNSDLRK.L		2		637.8495	1273.6844	1273.6779	5.15	1	(35)	0.054	1	8038
	K.EVDEQMLNVQNK.N		2		723.8507	1445.6869	1445.6820	3.35	0	(51)	0.00085	1	8827
	K.EVDEQMLNVQNK.N		1		1446.6943	1445.6871	1445.6820	3.49	0	(39)	0.014	1	8828
	K.EVDEQ->M<-LNVQNK.N		1	Oxidation (M)	731.8481	1461.6816	1461.6769	3.19	0	63	4.9e-005	1	8899
	R.LHFFMIGFAPLTSR.G		1		1636.8711	1635.8638	1635.8596	2.60	0	(55)	0.00057	1	9663
	R.LHFFMIGFAPLTSR.G		2		546.2953	1635.8642	1635.8596	2.85	0	(57)	0.00033	1	9664
	R.LHFFMIGFAPLTSR.G		1		818.9401	1635.8657	1635.8596	3.75	0	(56)	0.00039	1	9665
	R.LHFF->M<-IGFAPLTSR.G		1	Oxidation (M)	551.6281	1651.8623	1651.8545	4.75	0	61	0.00012	1	9732
	K.NSSYFVEWIPNNIK.S		7		855.9301	1709.8455	1709.8413	2.49	0	51	0.0013	1	9958
	K.NSSYFVEWIPNNIK.S		1		1710.8543	1709.8470	1709.8413	3.32	0	(21)	1.2	1	9961
	K.MSVTFIGNSTAIQEMFK.R		1		952.4729	952.4729	1902.9312	4.89	0	74	6.1e-006	3	10700
	K.GHYTEGAELIDSVLDVVR.K		1		987.0081	1972.0016	1971.9902	5.78	0	90	1.6e-007	1	10901
	K.GHYTEGAELIDSVLDVVR.K		3		658.3412	1972.0019	1971.9902	5.96	0	(87)	3.5e-007	1	10902
	-.KGHYTEGAELIDSVLDVVR.K		1		701.0391	2100.0955	2100.0851	4.95	1	(42)	0.0095	1	11262
	-.KGHYTEGAELIDSVLDVVR.K		1		526.0313	2100.0961	2100.0851	5.24	1	55	0.00045	1	11263
tr|Q3LS02|Q3LS02_PSEPJ	BTU	Tubulin beta chain OS=Pseudocohnilembus persalinus OX=266149 GN=BTU PE=2 SV=1	49959	838	46(34)	12(12)	3.64	38%	Q3LS02_uniprot
	Peptide	Unique	Matches	Modification	Observed	Mr(expt)	Mr(calc)	ppm	Miss	Score	Expect	Rank	Query
	K.SSICDIPPK.G		1		1016.5097	1015.5024	1015.5008	1.58	0	(30)	0.12	1	6809
	K.SSICDIPPK.G		5		508.7597	1015.5048	1015.5008	3.90	0	51	0.00099	1	6814
	R.FPGQLNSDLR.K		7		573.8016	1145.5887	1145.5829	5.07	0	(61)	0.00015	1	7434
	R.FPGQLNSDLR.K		1		1146.5962	1145.5889	1145.5829	5.24	0	62	0.0001	1	7436
	R.FPGQLNSDLRK.L		2		425.5660	1273.6762	1273.6779	-1.31	1	45	0.0053	1	8034
	R.FPGQLNSDLRK.L		2		637.8495	1273.6844	1273.6779	5.15	1	(35)	0.054	1	8038
	R.INVYYNEATGGR.Y		3		678.8306	1355.6467	1355.6470	-0.18	0	58	0.00016	1	8400
	R.INVYYNEATGGR.Y		1		1356.6547	1355.6474	1355.6470	0.31	0	(26)	0.24	1	8401
	K.EVDEQMLNVQNK.D		2		723.8507	1445.6869	1445.6820	3.35	0	(51)	0.00085	1	8827
	K.EVDEQMLNVQNK.D		1		1446.6943	1445.6871	1445.6820	3.49	0	(39)	0.014	1	8828
	K.EVDEQ->M<-LNVQNK.D		1	Oxidation (M)	731.8481	1461.6816	1461.6769	3.19	0	63	4.9e-005	1	8899
	R.LHFFMIGFAPLTSR.G		1		1636.8711	1635.8638	1635.8596	2.60	0	(55)	0.00057	1	9663
	R.LHFFMIGFAPLTSR.G		2		546.2953	1635.8642	1635.8596	2.85	0	(57)	0.00033	1	9664
	R.LHFFMIGFAPLTSR.G		1		818.9401	1635.8657	1635.8596	3.75	0	(56)	0.00039	1	9665
	R.LHFF->M<-IGFAPLTSR.G		1	Oxidation (M)	551.6281	1651.8623	1651.8545	4.75	0	61	0.00012	1	9732
	R.AIL->M<-DLEPGTMDSVR.A		1	Oxidation (M)	832.4094	1662.8043	1662.7957	5.17	0	(25)	0.46	1	9773
	R.AILMDLEPGT->M<-DSVR.A		1	Oxidation (M)	832.4094	1662.8043	1662.7957	5.17	0	55	0.00044	1	9774
	R.ALTVPELTQQMFDAK.N		4		846.4395	1690.8645	1690.8600	2.64	0	65	6.4e-005	1	9866
	R.ALTVPELTQQMFDAK.N		1		1691.8745	1690.8672	1690.8600	4.28	0	(48)	0.0028	1	9867
	R.ALTVPELTQQMFDAK.N		1		564.6299	1690.8680	1690.8600	4.73	0	(62)	0.00013	1	9869
	K.DSSYFVEWIPNNIK.S	U	1		856.4247	1710.8348	1710.8253	5.55	0	43	0.0068	1	9971
	R.EIVHIQGGQCGNQIGAK.F		1		904.9584	1807.9022	1807.8999	1.26	0	70	1.7e-005	1	10369
	R.EIVHIQGGQCGNQIGAK.F		2		603.6422	1807.9046	1807.8999	2.60	0	(48)	0.0026	1	10370
	R.AGPFGQLFRPDNFVFGQTGAGNNWAK.G		1		932.7923	2795.3551	2795.3569	-0.64	0	(44)	0.0046	1	12213
	R.AGPFGQLFRPDNFVFGQTGAGNNWAK.G		1		1398.6912	2795.3678	2795.3569	3.90	0	52	0.00078	1	12214
	K.FWEVISDEHGIDPTGTYHGDSDLQLER.I		1		779.8650	3115.4309	3115.4159	4.79	0	39	0.0076	1	12486
tr|I7M9N6|I7M9N6_TETTS	TTHERM_00558620	Tubulin alpha chain OS=Tetrahymena thermophila (strain SB210) OX=312017 GN=TTHERM_00558620 PE=3 SV=1	50069	618	27(21)	13(12)	3.07	38%	I7M9N6_uniprot
	Peptide	Unique	Matches	Modification	Observed	Mr(expt)	Mr(calc)	ppm	Miss	Score	Expect	Rank	Query
	K.FDLMYAK.R		1		444.2212	886.4279	886.4259	2.29	0	34	0.032	1	6232
	R.EDLAALEK.D		1		888.4691	887.4618	887.4600	2.10	0	53	0.0012	1	6236
	R.EDLAALEK.D		1		444.7387	887.4627	887.4600	3.12	0	(35)	0.066	1	6237
	K.DVNASIATIK.T		2		1031.5764	1030.5691	1030.5659	3.19	0	60	0.00021	1	6898
	K.DVNASIATIK.T		1		516.2932	1030.5719	1030.5659	5.83	0	(39)	0.023	1	6899
	K.EIVDLCLDR.I		1		1132.5695	1131.5622	1131.5594	2.46	0	27	0.33	1	7359
	K.EIVDLCLDR.I		1		566.7901	1131.5656	1131.5594	5.52	0	(23)	0.79	1	7360
	R->.<-QLFHPEQLISGK.E		1	Gln->pyro-Glu (N-term Q)	690.3724	1378.7302	1378.7245	4.14	0	(39)	0.024	1	8515
	R.QLFHPEQLISGK.E		1		466.2581	1395.7524	1395.7510	1.01	0	(28)	0.22	1	8597
	R.QLFHPEQLISGK.E		1		698.8855	1395.7564	1395.7510	3.88	0	49	0.0017	1	8598
	R.LIAQVISSLTASLR.F		1		1471.8895	1470.8823	1470.8770	3.60	0	(9)	4.8	1	8916
	R.LIAQVISSLTASLR.F		1		491.3021	1470.8845	1470.8770	5.15	0	(56)	0.00011	1	8917
	R.LIAQVISSLTASLR.F		1		736.4499	1470.8852	1470.8770	5.63	0	86	1.1e-007	1	8918
	R.TIQFVDWCPTGFK.V		1		1598.7684	1597.7612	1597.7599	0.76	0	57	0.00025	1	9546
	R.TIQFVDWCPTGFK.V		1		799.8887	1597.7629	1597.7599	1.86	0	(45)	0.0039	1	9547
	R.IHFMLSSYAPIISAEK.A		1		903.9788	1805.9431	1805.9386	2.51	0	72	1e-005	1	10366
	R.IHFMLSSYAPIISAEK.A		1		602.9893	1805.9461	1805.9386	4.20	0	(46)	0.0038	1	10367
	R.IHF->M<-LSSYAPIISAEK.A		1	Oxidation (M)	608.3225	1821.9455	1821.9335	6.61	0	(48)	0.0028	1	10410
	K.VGINYQPPTVVPGGDLAK.V		2		913.0003	1823.9861	1823.9782	4.33	0	42	0.0074	1	10419
	R.AVCMISNSTAIAEVFSR.L		1		928.4605	1854.9063	1854.8968	5.15	0	100	1.7e-008	1	10535
	K.TIGGGDDAFNTFFSETGAGK.H		1		996.4559	1990.8972	1990.8909	3.17	0	104	2.3e-009	1	10959
	R.AFVHWYVGEGMEEGEFSEAR.E		1		1165.5166	2329.0186	2329.0110	3.30	0	66	8.6e-006	1	11659
	R->.<-QLFHPEQLISGKEDAANNFAR.G		1	Gln->pyro-Glu (N-term Q)	790.0639	2367.1699	2367.1607	3.86	1	(60)	0.00016	1	11705
	R.QLFHPEQLISGKEDAANNFAR.G		1		597.0571	2384.1992	2384.1873	4.99	1	(24)	0.62	2	11733
	R.QLFHPEQLISGKEDAANNFAR.G		1		795.7422	2384.2047	2384.1873	7.33	1	81	1.4e-006	1	11734
tr|O00907|O00907_BLEJA		Tubulin alpha chain (Fragment) OS=Blepharisma japonicum OX=5961 PE=3 SV=1	44125	602	24(19)	11(10)	3.88	39%	O00907_uniprot
	Peptide	Unique	Matches	Modification	Observed	Mr(expt)	Mr(calc)	ppm	Miss	Score	Expect	Rank	Query
	K.FDLMYAK.R		1		444.2212	886.4279	886.4259	2.29	0	34	0.032	1	6232
	K.EIVDLCLDR.I		1		1132.5695	1131.5622	1131.5594	2.46	0	27	0.33	1	7359
	K.EIVDLCLDR.I		1		566.7901	1131.5656	1131.5594	5.52	0	(23)	0.79	1	7360
	R->.<-QLFHPEQLISGK.E		1	Gln->pyro-Glu (N-term Q)	690.3724	1378.7302	1378.7245	4.14	0	(39)	0.024	1	8515
	R.QLFHPEQLISGK.E		1		466.2581	1395.7524	1395.7510	1.01	0	(28)	0.22	1	8597
	R.QLFHPEQLISGK.E		1		698.8855	1395.7564	1395.7510	3.88	0	49	0.0017	1	8598
	R.LIAQVISSLTASLR.F		1		1471.8895	1470.8823	1470.8770	3.60	0	(9)	4.8	1	8916
	R.LIAQVISSLTASLR.F		1		491.3021	1470.8845	1470.8770	5.15	0	(56)	0.00011	1	8917
	R.LIAQVISSLTASLR.F		1		736.4499	1470.8852	1470.8770	5.63	0	86	1.1e-007	1	8918
	R.TIQFVDWCPTGFK.C		1		1598.7684	1597.7612	1597.7599	0.76	0	57	0.00025	1	9546
	R.TIQFVDWCPTGFK.C		1		799.8887	1597.7629	1597.7599	1.86	0	(45)	0.0039	1	9547
	R->.<-QLDIERPTYTNLNR.L		1	Gln->pyro-Glu (N-term Q)	858.4455	1714.8764	1714.8638	7.36	0	43	0.0084	1	9990
	R.QLDIERPTYTNLNR.L		1		866.9553	1731.8960	1731.8904	3.23	0	(35)	0.055	1	10060
	R.QLDIERPTYTNLNR.L		1		578.3072	1731.8999	1731.8904	5.52	0	(36)	0.042	1	10061
	R.IHFMLSSYAPIISAEK.A		1		903.9788	1805.9431	1805.9386	2.51	0	72	1e-005	1	10366
	R.IHFMLSSYAPIISAEK.A		1		602.9893	1805.9461	1805.9386	4.20	0	(46)	0.0038	1	10367
	R.IHF->M<-LSSYAPIISAEK.A		1	Oxidation (M)	608.3225	1821.9455	1821.9335	6.61	0	(48)	0.0028	1	10410
	R.AVCMISNSTAIAEVFSR.I		1		928.4605	1854.9063	1854.8968	5.15	0	100	1.7e-008	1	10535
	K.TIGGGDDAFNTFFSETGAGK.H		1		996.4559	1990.8972	1990.8909	3.17	0	104	2.3e-009	1	10959
	R->.<-QLFHPEQLISGKEDAANNFAR.G		1	Gln->pyro-Glu (N-term Q)	790.0639	2367.1699	2367.1607	3.86	1	(60)	0.00016	1	11705
	R.QLFHPEQLISGKEDAANNFAR.G		1		597.0571	597.0571	2384.1992	4.99	1	(24)	0.62	2	11733
	R.QLFHPEQLISGKEDAANNFAR.G		1		795.7422	2384.2047	2384.1873	7.33	1	81	1.4e-006	1	11734
	K.AYHEQLSVAEITNSAFEPASMMAK.C		1		875.7496	2624.2269	2624.2250	0.71	0	(42)	0.0059	2	12058
	K.AYHEQLSVAEITNSAFEPASMMAK.C		1		1313.1230	2624.2315	2624.2250	2.49	0	99	1.3e-008	1	12059
tr|A0E0C7|A0E0C7_PARTE	GSPATT00021912001	Tubulin alpha chain OS=Paramecium tetraurelia OX=5888 GN=GSPATT00021912001 PE=3 SV=1	45467	526	22(16)	12(11)	2.53	38%	A0E0C7_uniprot
	Peptide	Unique	Matches	Modification	Observed	Mr(expt)	Mr(calc)	ppm	Miss	Score	Expect	Rank	Query
	K.FDLMYAK.R		1		444.2212	886.4279	886.4259	2.29	0	34	0.032	1	6232
	R.EDLAALEK.D		1		888.4691	887.4618	887.4600	2.10	0	53	0.0012	1	6236
	R.EDLAALEK.D		1		444.7387	887.4627	887.4600	3.12	0	(35)	0.066	1	6237
	K.EIVDLCLDR.I		1		1132.5695	1131.5622	1131.5594	2.46	0	27	0.33	1	7359
	K.EIVDLCLDR.I		1		566.7901	1131.5656	1131.5594	5.52	0	(23)	0.79	1	7360
	K.YMACSMLYR.G		1		597.7613	1193.5081	1193.5031	4.21	0	50	0.00034	1	7669
	R->.<-QLFHPEQLISGK.E		1	Gln->pyro-Glu (N-term Q)	690.3724	1378.7302	1378.7245	4.14	0	(39)	0.024	1	8515
	R.QLFHPEQLISGK.E		1		466.2581	1395.7524	1395.7510	1.01	0	(28)	0.22	1	8597
	R.QLFHPEQLISGK.E		1		698.8855	1395.7564	1395.7510	3.88	0	49	0.0017	1	8598
	R.LIAQVISSLTASLR.F		1		1471.8895	1470.8823	1470.8770	3.60	0	(9)	4.8	1	8916
	R.LIAQVISSLTASLR.F		1		491.3021	1470.8845	1470.8770	5.15	0	(56)	0.00011	1	8917
	R.LIAQVISSLTASLR.F		1		736.4499	1470.8852	1470.8770	5.63	0	86	1.1e-007	1	8918
	R.TIQFVDWCPTGFK.V		1		1598.7684	1597.7612	1597.7599	0.76	0	57	0.00025	1	9546
	R.TIQFVDWCPTGFK.V		1		799.8887	1597.7629	1597.7599	1.86	0	(45)	0.0039	1	9547
	K.VGINYQPPTVVPGGDLAK.V		2		913.0003	1823.9861	1823.9782	4.33	0	42	0.0074	1	10419
	R.AVCMISNSTAIAEVFSR.L		1		928.4605	1854.9063	1854.8968	5.15	0	100	1.7e-008	1	10535
	K.TIGGGDDAFNTFFSETGAGK.H		1		996.4559	1990.8972	1990.8909	3.17	0	104	2.3e-009	1	10959
	R.AFVHWYVGEGMEEGEFSEAR.E		1		1165.5166	2329.0186	2329.0110	3.30	0	66	8.6e-006	1	11659
	R->.<-QLFHPEQLISGKEDAANNFAR.G		1	Gln->pyro-Glu (N-term Q)	790.0639	2367.1699	2367.1607	3.86	1	(60)	0.00016	1	11705
	R.QLFHPEQLISGKEDAANNFAR.G		1		597.0571	597.0571	2384.1992	4.99	1	(24)	0.62	2	11733
	R.QLFHPEQLISGKEDAANNFAR.G		1		795.7422	2384.2047	2384.1873	7.33	1	81	1.4e-006	1	11734
tr|Q8MU33|Q8MU33_9CILI		Tubulin alpha chain (Fragment) OS=Tokophrya lemnarum OX=168139 PE=3 SV=1	40806	524	22(17)	10(9)	3.74	34%	Q8MU33_uniprot
	Peptide	Unique	Matches	Modification	Observed	Mr(expt)	Mr(calc)	ppm	Miss	Score	Expect	Rank	Query
	K.FDLMYAK.R		1		444.2212	886.4279	886.4259	2.29	0	34	0.032	1	6232
	R.EIVDLCLDR.I		1		1132.5695	1131.5622	1131.5594	2.46	0	27	0.33	1	7359
	R.EIVDLCLDR.I		1		566.7901	1131.5656	1131.5594	5.52	0	(23)	0.79	1	7360
	R->.<-QLFHPEQLISGK.E		1	Gln->pyro-Glu (N-term Q)	690.3724	1378.7302	1378.7245	4.14	0	(39)	0.024	1	8515
	R.QLFHPEQLISGK.E		1		466.2581	1395.7524	1395.7510	1.01	0	(28)	0.22	1	8597
	R.QLFHPEQLISGK.E		1		698.8855	1395.7564	1395.7510	3.88	0	49	0.0017	1	8598
	R.LIAQVISSLTASLR.F		1		1471.8895	1470.8823	1470.8770	3.60	0	(9)	4.8	1	8916
	R.LIAQVISSLTASLR.F		1		491.3021	1470.8845	1470.8770	5.15	0	(56)	0.00011	1	8917
	R.LIAQVISSLTASLR.F		1		736.4499	1470.8852	1470.8770	5.63	0	86	1.1e-007	1	8918
	R.TIQFVDWCPTGFK.C		1		1598.7684	1597.7612	1597.7599	0.76	0	57	0.00025	1	9546
	R.TIQFVDWCPTGFK.C		1		799.8887	1597.7629	1597.7599	1.86	0	(45)	0.0039	1	9547
	R->.<-QLDIERPTYTNLNR.L		1	Gln->pyro-Glu (N-term Q)	858.4455	1714.8764	1714.8638	7.36	0	43	0.0084	1	9990
	R.QLDIERPTYTNLNR.L		1		866.9553	1731.8960	1731.8904	3.23	0	(35)	0.055	1	10060
	R.QLDIERPTYTNLNR.L		1		578.3072	1731.8999	1731.8904	5.52	0	(36)	0.042	1	10061
	R.CVFLDLEPTVVDEVR.T		1		895.9562	1789.8979	1789.8921	3.28	0	94	6.5e-008	1	10252
	R.IHFMLSSYAPIISAEK.A		1		903.9788	1805.9431	1805.9386	2.51	0	72	1e-005	1	10366
	R.IHFMLSSYAPIISAEK.A		1		602.9893	1805.9461	1805.9386	4.20	0	(46)	0.0038	1	10367
	R.IHF->M<-LSSYAPIISAEK.A		1	Oxidation (M)	608.3225	1821.9455	1821.9335	6.61	0	(48)	0.0028	1	10410
	R.AVCMISNSTAIAEVFSR.L		1		928.4605	1854.9063	1854.8968	5.15	0	100	1.7e-008	1	10535
	R->.<-QLFHPEQLISGKEDAANNFAR.G		1	Gln->pyro-Glu (N-term Q)	790.0639	2367.1699	2367.1607	3.86	1	(60)	0.00016	1	11705
	R.QLFHPEQLISGKEDAANNFAR.G		1		597.0571	597.0571	2384.1992	4.99	1	(24)	0.62	2	11733
	R.QLFHPEQLISGKEDAANNFAR.G		1		795.7422	2384.2047	2384.1873	7.33	1	81	1.4e-006	1	11734
tr|Q8ITR0|Q8ITR0_9SPIT		Tubulin alpha chain (Fragment) OS=Strombidinopsis sp. OX=181622 PE=3 SV=1	40651	490	18(13)	9(8)	2.50	34%	Q8ITR0_uniprot
	Peptide	Unique	Matches	Modification	Observed	Mr(expt)	Mr(calc)	ppm	Miss	Score	Expect	Rank	Query
	K.FDLMYAK.R		1		444.2212	886.4279	886.4259	2.29	0	34	0.032	1	6232
	K.EIVDLCLDR.V		1		1132.5695	1131.5622	1131.5594	2.46	0	27	0.33	1	7359
	K.EIVDLCLDR.V		1		566.7901	1131.5656	1131.5594	5.52	0	(23)	0.79	1	7360
	R->.<-QLFHPEQLISGK.E		1	Gln->pyro-Glu (N-term Q)	690.3724	1378.7302	1378.7245	4.14	0	(39)	0.024	1	8515
	R.QLFHPEQLISGK.E		1		466.2581	1395.7524	1395.7510	1.01	0	(28)	0.22	1	8597
	R.QLFHPEQLISGK.E		1		698.8855	1395.7564	1395.7510	3.88	0	49	0.0017	1	8598
	R.LIAQVISSLTASLR.F		1		1471.8895	1470.8823	1470.8770	3.60	0	(9)	4.8	1	8916
	R.LIAQVISSLTASLR.F		1		491.3021	1470.8845	1470.8770	5.15	0	(56)	0.00011	1	8917
	R.LIAQVISSLTASLR.F		1		736.4499	1470.8852	1470.8770	5.63	0	86	1.1e-007	1	8918
	R.TIQFVDWCPTGFK.C		1		1598.7684	1597.7612	1597.7599	0.76	0	57	0.00025	1	9546
	R.TIQFVDWCPTGFK.C		1		799.8887	1597.7629	1597.7599	1.86	0	(45)	0.0039	1	9547
	R.AVCMISNSTAIAEVFSR.I		1		928.4605	1854.9063	1854.8968	5.15	0	100	1.7e-008	1	10535
	K.TIGGGDDAFNTFFSETGAGK.H		1		996.4559	1990.8972	1990.8909	3.17	0	104	2.3e-009	1	10959
	R->.<-QLFHPEQLISGKEDAANNFAR.G		1	Gln->pyro-Glu (N-term Q)	790.0639	2367.1699	2367.1607	3.86	1	(60)	0.00016	1	11705
	R.QLFHPEQLISGKEDAANNFAR.G		1		597.0571	597.0571	2384.1992	4.99	1	(24)	0.62	2	11733
	R.QLFHPEQLISGKEDAANNFAR.G		1		795.7422	2384.2047	2384.1873	7.33	1	81	1.4e-006	1	11734
	K.AYHEQLSVAEITNSAFEPAA->M<-MAK.C		1	Oxidation (M)	875.7496	2624.2269	2624.2250	0.71	0	(44)	0.0039	1	12058
	K.AYHEQLSVAEITNSAFEPAA->M<-MAK.C		1	Oxidation (M)	1313.1230	1313.1230	2624.2315	2.49	0	89	1.3e-007	3	12059
tr|B1Q4I2|B1Q4I2_9CILI	CISA-37	Agglutination/immobilization antigen OS=Cryptocaryon irritans OX=153251 GN=CISA-37 PE=2 SV=1	35351	373	24(16)	4(3)	0.87	9%	B1Q4I2_uniprot
	Peptide	Unique	Matches	Modification	Observed	Mr(expt)	Mr(calc)	ppm	Miss	Score	Expect	Rank	Query
	K.DIVGTLK.L	U	5		745.4460	744.4387	744.4382	0.74	0	(58)	0.00045	1	5405
	K.DIVGTLK.L	U	3		373.2268	744.4391	744.4382	1.31	0	(27)	0.62	3	5406
	K.YMVTLAGTIK.G	U	3		1096.6107	1095.6034	1095.5998	3.32	0	57	0.00019	1	7176
	K.YMVTLAGTIK.G	U	4		548.8095	1095.6045	1095.5998	4.25	0	(56)	0.00023	1	7177
	K.Y->M<-VTLAGTIK.G	U	2	Oxidation (M)	556.8057	1111.5968	1111.5947	1.84	0	(49)	0.0013	1	7262
	K.Y->M<-VTLAGTIK.G	U	1	Oxidation (M)	1112.6043	1111.5970	1111.5947	2.02	0	(48)	0.0018	1	7263
	K.KYMVTLAGTIK.G	U	1		612.8566	1223.6986	1223.6948	3.13	1	56	0.00017	1	7811
	K.KYMVTLAGTIK.G	U	1		408.9071	1223.6995	1223.6948	3.85	1	(35)	0.023	1	7812
	K.LTEAACGSCSWDTSK.E	U	4		836.8518	1671.6891	1671.6869	1.31	0	22	0.076	1	9805
tr|I6N569|I6N569_9CILI	btub	Tubulin beta chain (Fragment) OS=Chilodonella uncinata OX=151077 GN=btub PE=3 SV=1	34898	360	14(10)	5(3)	1.07	26%	I6N569_uniprot
	Peptide	Unique	Matches	Modification	Observed	Mr(expt)	Mr(calc)	ppm	Miss	Score	Expect	Rank	Query
	R.LHFFMTGFVPLTSR.G		1		551.6281	551.6281	1651.8623	4.74	0	11	11	2	9732
	R.ALTVPELTQQMFDAK.N		4		846.4395	1690.8645	1690.8600	2.64	0	65	6.4e-005	1	9866
	R.ALTVPELTQQMFDAK.N		1		1691.8745	1690.8672	1690.8600	4.28	0	(48)	0.0028	1	9867
	R.ALTVPELTQQMFDAK.N		1		564.6299	1690.8680	1690.8600	4.73	0	(62)	0.00013	1	9869
	K.GHYTEGAELIDSVLDVVR.K		1		987.0081	1972.0016	1971.9902	5.78	0	90	1.6e-007	1	10901
	K.GHYTEGAELIDSVLDVVR.K		3		658.3412	1972.0019	1971.9902	5.96	0	(87)	3.5e-007	1	10902
	-.KGHYTEGAELIDSVLDVVR.K		1		701.0391	2100.0955	2100.0851	4.95	1	(42)	0.0095	1	11262
	-.KGHYTEGAELIDSVLDVVR.K		1		526.0313	2100.0961	2100.0851	5.24	1	55	0.00045	1	11263
	R.KEAEGSDCLQGFQ->M<-AHSLGGGTGSGLGTLMLSK.I	U	1	Oxidation (M)	1114.1771	3339.5095	3339.5534	-13.13	1	18	0.74	1	12612
tr|Q8ITQ4|Q8ITQ4_9SPIT		Tubulin alpha chain (Fragment) OS=Laboea strobila OX=181653 PE=3 SV=1	41110	330	15(10)	7(6)	1.74	21%	Q8ITQ4_uniprot
	Peptide	Unique	Matches	Modification	Observed	Mr(expt)	Mr(calc)	ppm	Miss	Score	Expect	Rank	Query
	K.FDLMYAK.R		1		444.2212	886.4279	886.4259	2.29	0	34	0.032	1	6232
	K.EIVDLCLDR.I		1		1132.5695	1131.5622	1131.5594	2.46	0	27	0.33	1	7359
	K.EIVDLCLDR.I		1		566.7901	1131.5656	1131.5594	5.52	0	(23)	0.79	1	7360
	R->.<-QLFHPEQLISGK.E		1	Gln->pyro-Glu (N-term Q)	690.3724	1378.7302	1378.7245	4.14	0	(39)	0.024	1	8515
	R.QLFHPEQLISGK.E		1		466.2581	1395.7524	1395.7510	1.01	0	(28)	0.22	1	8597
	R.QLFHPEQLISGK.E		1		698.8855	1395.7564	1395.7510	3.88	0	49	0.0017	1	8598
	R.LIAQVISSLTASLR.F		1		1471.8895	1470.8823	1470.8770	3.60	0	(9)	4.8	1	8916
	R.LIAQVISSLTASLR.F		1		491.3021	1470.8845	1470.8770	5.15	0	(56)	0.00011	1	8917
	R.LIAQVISSLTASLR.F		1		736.4499	1470.8852	1470.8770	5.63	0	86	1.1e-007	1	8918
	R.TIQFVDWCPTGFK.C		1		1598.7684	1597.7612	1597.7599	0.76	0	57	0.00025	1	9546
	R.TIQFVDWCPTGFK.C		1		799.8887	1597.7629	1597.7599	1.86	0	(45)	0.0039	1	9547
	R.AICMISNSTAIAEVFSR.I	U	1		935.4683	1868.9220	1868.9124	5.10	0	83	7e-007	1	10570
	R->.<-QLFHPEQLISGKEDAANNFAR.G		1	Gln->pyro-Glu (N-term Q)	790.0639	2367.1699	2367.1607	3.86	1	(60)	0.00016	1	11705
	R.QLFHPEQLISGKEDAANNFAR.G		1		597.0571	597.0571	2384.1992	4.99	1	(24)	0.62	2	11733
	R.QLFHPEQLISGKEDAANNFAR.G		1		795.7422	2384.2047	2384.1873	7.33	1	81	1.4e-006	1	11734
tr|Q8ITS1|Q8ITS1_9SPIT		Tubulin alpha chain (Fragment) OS=Strombidium sp. OX=181122 PE=3 SV=1	41335	284	15(10)	7(6)	1.72	21%	Q8ITS1_uniprot
	Peptide	Unique	Matches	Modification	Observed	Mr(expt)	Mr(calc)	ppm	Miss	Score	Expect	Rank	Query
	K.FDLMYAK.R		1		444.2212	886.4279	886.4259	2.29	0	34	0.032	1	6232
	K.EIVDLCLDR.I		1		1132.5695	1131.5622	1131.5594	2.46	0	27	0.33	1	7359
	K.EIVDLCLDR.I		1		566.7901	1131.5656	1131.5594	5.52	0	(23)	0.79	1	7360
	R->.<-QLFHPEQLISGK.E		1	Gln->pyro-Glu (N-term Q)	690.3724	1378.7302	1378.7245	4.14	0	(39)	0.024	1	8515
	R.QLFHPEQLISGK.E		1		466.2581	1395.7524	1395.7510	1.01	0	(28)	0.22	1	8597
	R.QLFHPEQLISGK.E		1		698.8855	1395.7564	1395.7510	3.88	0	49	0.0017	1	8598
	R.LIAQVISSLTASLR.F		1		1471.8895	1470.8823	1470.8770	3.60	0	(9)	4.8	1	8916
	R.LIAQVISSLTASLR.F		1		491.3021	1470.8845	1470.8770	5.15	0	(56)	0.00011	1	8917
	R.LIAQVISSLTASLR.F		1		736.4499	1470.8852	1470.8770	5.63	0	86	1.1e-007	1	8918
	R.TIQFVDWCPTGFK.C		1		1598.7684	1597.7612	1597.7599	0.76	0	57	0.00025	1	9546
	R.TIQFVDWCPTGFK.C		1		799.8887	1597.7629	1597.7599	1.86	0	(45)	0.0039	1	9547
	R.ACRMISNSTAIAEVFSR.I	U	1		638.3157	1911.9252	1911.9295	-2.24	1	37	0.029	1	10727
	R->.<-QLFHPEQLISGKEDAANNFAR.G		1	Gln->pyro-Glu (N-term Q)	790.0639	2367.1699	2367.1607	3.86	1	(60)	0.00016	1	11705
	R.QLFHPEQLISGKEDAANNFAR.G		1		597.0571	597.0571	2384.1992	4.99	1	(24)	0.62	2	11733
	R.QLFHPEQLISGKEDAANNFAR.G		1		795.7422	2384.2047	2384.1873	7.33	1	81	1.4e-006	1	11734
tr|Q3SD87|Q3SD87_PARTE	Hsp70Pt01	Cytosol-type hsp70 OS=Paramecium tetraurelia OX=5888 GN=Hsp70Pt01 PE=3 SV=1	72379	152	5(3)	3(3)	0.25	6%	Q3SD87_uniprot
	Peptide	Unique	Matches	Modification	Observed	Mr(expt)	Mr(calc)	ppm	Miss	Score	Expect	Rank	Query
	K.NQIHEVVLVGGSTR.I	U	1		754.9157	1507.8167	1507.8107	4.01	0	43	0.0059	1	9114
	K.NQIHEVVLVGGSTR.I	U	1		503.6133	1507.8181	1507.8107	4.91	0	(27)	0.28	1	9115
	K.ATAGDTHLGGEDFDNK.L	U	1		824.3681	1646.7216	1646.7173	2.67	0	57	8.5e-005	1	9711
	K.ATAGDTHLGGEDFDNK.L	U	1		549.9150	1646.7233	1646.7173	3.67	0	(28)	0.067	1	9712
	R.IINEPTAAAIAYGLDK.K		1		830.4542	1658.8938	1658.8879	3.54	0	95	4.6e-008	1	9764
tr|Q968T9|Q968T9_9SPIT		Actin II (Fragment) OS=Diophrys sp. PPR2000 OX=134027 PE=3 SV=1	41024	138	2(2)	1(1)	0.17	3%	Q968T9_uniprot
	Peptide	Unique	Matches	Modification	Observed	Mr(expt)	Mr(calc)	ppm	Miss	Score	Expect	Rank	Query
	K.QEYDESGPSIVHR.K	U	1		758.8581	1515.7016	1515.6954	4.13	0	92	4.9e-008	1	9146
	K.QEYDESGPSIVHR.K	U	1		506.2416	1515.7030	1515.6954	5.03	0	(71)	6.4e-006	1	9147
tr|A0A1R2AUP7|A0A1R2AUP7_9CILI	SteCoe_34373	Elongation factor 1-alpha OS=Stentor coeruleus OX=5963 GN=SteCoe_34373 PE=3 SV=1	49650	129	3(3)	2(2)	0.21	4%	A0A1R2AUP7_uniprot
	Peptide	Unique	Matches	Modification	Observed	Mr(expt)	Mr(calc)	ppm	Miss	Score	Expect	Rank	Query
	R.LPIQDVYK.I	U	1		488.2816	974.5486	974.5437	5.02	0	45	0.0047	1	6646
	K.FYFTIIDAPGHR.D		1		479.5847	1435.7323	1435.7248	5.22	0	72	1.1e-005	1	8779
	K.FYFTIIDAPGHR.D		1		718.8741	1435.7337	1435.7248	6.21	0	(62)	0.00011	1	8780
tr|G0QUG0|G0QUG0_ICHMG	IMG5_116860	Vacuolar ATP synthase subunit, putative OS=Ichthyophthirius multifiliis (strain G5) OX=857967 GN=IMG5_116860 PE=4 SV=1	46918	117	1(1)	1(1)	0.07	3%	G0QUG0_uniprot
	Peptide	Unique	Matches	Modification	Observed	Mr(expt)	Mr(calc)	ppm	Miss	Score	Expect	Rank	Query
	R.YMIDNVVNMIEGIK.N	U	1		819.9196	1637.8246	1637.8157	5.43	0	117	3.7e-010	1	9673
tr|G0R5Y4|G0R5Y4_ICHMG	IMG5_201300	HATPase_c domain-containing protein OS=Ichthyophthirius multifiliis (strain G5) OX=857967 GN=IMG5_201300 PE=3 SV=1	95123	115	3(2)	3(2)	0.07	3%	G0R5Y4_uniprot
	Peptide	Unique	Matches	Modification	Observed	Mr(expt)	Mr(calc)	ppm	Miss	Score	Expect	Rank	Query
	R.YLNFIK.G	U	1		399.2326	796.4506	796.4483	2.87	0	22	0.5	4	5735
	R.ELISNASDALDK.L		1		638.3283	1274.6421	1274.6354	5.25	0	80	1.6e-006	1	8045
	R.LMDIIINSLYTQK.D		1		776.4310	1550.8474	1550.8378	6.19	0	68	1.6e-005	1	9324
tr|F4ZZF8|F4ZZF8_9CILI		Agglutination/immobilization antigen (Fragment) OS=Cryptocaryon irritans OX=153251 PE=2 SV=1	32327	111	3(3)	2(2)	0.34	14%	F4ZZF8_uniprot
	Peptide	Unique	Matches	Modification	Observed	Mr(expt)	Mr(calc)	ppm	Miss	Score	Expect	Rank	Query
	K.VGTQVVITEK.T	U	1		1073.6210	1072.6137	1072.6128	0.80	0	(43)	0.0089	1	7075
	K.VGTQVVITEK.T	U	1		537.3149	1072.6152	1072.6128	2.21	0	55	0.00044	1	7076
	R.DTTVATKPLQITYPQWTLLPLTTSTATAASDIAAK.C	U	1		1230.3361	3687.9864	3687.9611	6.85	0	70	3e-006	1	12765
tr|A0PAU2|A0PAU2_9CILI	EF-1	Elongation factor-1 alpha isoform-3 (Fragment) OS=Cryptocaryon irritans OX=153251 GN=EF-1 alpha PE=2 SV=1	27460	105	5(3)	3(2)	0.41	10%	A0PAU2_uniprot
	Peptide	Unique	Matches	Modification	Observed	Mr(expt)	Mr(calc)	ppm	Miss	Score	Expect	Rank	Query
	R.LPLQDVYK.I		1		488.2816	974.5486	974.5437	5.02	0	45	0.0047	1	6646
	K.QMIVCVNK.M		1		496.2593	990.5040	990.4991	5.00	0	34	0.081	1	6708
	K.IGGIGTVPVGR.V		1		1025.6146	1024.6073	1024.6030	4.29	0	(14)	1.8	1	6876
	K.IGGIGTVPVGR.V		2		513.3118	1024.6090	1024.6030	5.89	0	63	2.5e-005	1	6878
tr|G0R1A4|G0R1A4_ICHMG	IMG5_169340	Histone H4 OS=Ichthyophthirius multifiliis (strain G5) OX=857967 GN=IMG5_169340 PE=3 SV=1	38800	100	2(2)	2(2)	0.18	6%	G0R1A4_uniprot
	Peptide	Unique	Matches	Modification	Observed	Mr(expt)	Mr(calc)	ppm	Miss	Score	Expect	Rank	Query
	K.SFLENVVR.D		1		482.2684	962.5222	962.5185	3.87	0	46	0.0041	1	6607
	K.TVTAMDVVYALK.R	U	1		655.8582	1309.7017	1309.6952	5.02	0	81	8.9e-007	1	8189
tr|A0A1R2AP06|A0A1R2AP06_9CILI	SteCoe_36987	Histone H4 OS=Stentor coeruleus OX=5963 GN=SteCoe_36987 PE=3 SV=1	12321	92	3(3)	2(2)	1.09	18%	A0A1R2AP06_uniprot
	Peptide	Unique	Matches	Modification	Observed	Mr(expt)	Mr(calc)	ppm	Miss	Score	Expect	Rank	Query
	K.SFLENVVR.D		1		482.2684	962.5222	962.5185	3.87	0	46	0.0041	1	6607
	K.TVTALDVVYALK.R		1		1292.7493	1291.7420	1291.7388	2.51	0	(39)	0.011	1	8114
	K.TVTALDVVYALK.R		1		646.8790	1291.7435	1291.7388	3.68	0	54	0.00034	1	8115
tr|Q95WB2|Q95WB2_9CILI	eno	Enolase (Fragment) OS=Paramecium multimicronucleatum OX=44030 GN=eno PE=4 SV=1	38617	90	1(1)	1(1)	0.09	4%	Q95WB2_uniprot
	Peptide	Unique	Matches	Modification	Observed	Mr(expt)	Mr(calc)	ppm	Miss	Score	Expect	Rank	Query
	K.VQIVGDDLLVTNPTR.V	U	1		820.4569	1638.8993	1638.8941	3.15	0	90	9.9e-008	1	9678
tr|A0A0V0QB56|A0A0V0QB56_PSEPJ	PPERSA_12528	ATP synthase subunit alpha OS=Pseudocohnilembus persalinus OX=266149 GN=PPERSA_12528 PE=3 SV=1	60447	90	3(3)	3(3)	0.17	6%	A0A0V0QB56_uniprot
	Peptide	Unique	Matches	Modification	Observed	Mr(expt)	Mr(calc)	ppm	Miss	Score	Expect	Rank	Query
	R.GAQLTELLK.Q	U	1		486.7918	971.5691	971.5651	4.06	0	37	0.037	1	6637
	K.TAIAIDTILNQK.V	U	1		650.8817	1299.7487	1299.7398	6.89	0	61	8.4e-005	1	8147
	R.EAYPGDVFYLHSR.L		1		777.3749	1552.7353	1552.7310	2.77	0	54	0.00047	1	9327
tr|A0A0V0QRN2|A0A0V0QRN2_PSEPJ	PPERSA_06581	Acyl-CoA dehydrogenase/oxidase, N-terminal and middle domain OS=Pseudocohnilembus persalinus OX=266149 GN=PPERSA_06581 PE=3 SV=1	40732	89	1(1)	1(1)	0.08	2%	A0A0V0QRN2_uniprot
	Peptide	Unique	Matches	Modification	Observed	Mr(expt)	Mr(calc)	ppm	Miss	Score	Expect	Rank	Query
	R.ILEGTNEIMR.L	U	1		588.3110	1174.6075	1174.6016	5.07	0	89	2.3e-007	1	7586
tr|I7LZV1|I7LZV1_TETTS	TTHERM_00585260	ATP synthase subunit beta OS=Tetrahymena thermophila (strain SB210) OX=312017 GN=TTHERM_00585260 PE=3 SV=1	53570	89	2(2)	2(2)	0.13	6%	I7LZV1_uniprot
	Peptide	Unique	Matches	Modification	Observed	Mr(expt)	Mr(calc)	ppm	Miss	Score	Expect	Rank	Query
	K.TVLIQELINNVAK.H	U	1		727.9354	1453.8562	1453.8504	3.97	0	78	9.4e-007	1	8869
	R.IPSAVGYQPTLATDLGALQER.I	U	1		734.0612	2199.1617	2199.1535	3.69	0	43	0.0068	1	11429
tr|B3SHQ6|B3SHQ6_9CILI		Actin (Fragment) OS=Heterometopus palaeformis OX=5965 PE=3 SV=1	31435	88	4(3)	2(2)	0.35	10%	B3SHQ6_uniprot
	Peptide	Unique	Matches	Modification	Observed	Mr(expt)	Mr(calc)	ppm	Miss	Score	Expect	Rank	Query
	K.IWHHTFYNELR.V		1		758.3815	1514.7485	1514.7419	4.38	0	(24)	0.6	1	9141
	K.IWHHTFYNELR.V		1		505.9244	1514.7514	1514.7419	6.29	0	40	0.013	1	9142
	R.VAPEEHPVLLTEAPLNPK.A	U	1		977.5378	1953.0610	1953.0571	2.00	0	80	1e-006	1	10847
	R.VAPEEHPVLLTEAPLNPK.A	U	1		652.0289	1953.0650	1953.0571	4.03	0	(34)	0.037	1	10848
tr|G0QRU1|G0QRU1_ICHMG	IMG5_097520	DUF4201 domain-containing protein OS=Ichthyophthirius multifiliis (strain G5) OX=857967 GN=IMG5_097520 PE=4 SV=1	24433	80	2(1)	2(1)	0.14	11%	G0QRU1_uniprot
	Peptide	Unique	Matches	Modification	Observed	Mr(expt)	Mr(calc)	ppm	Miss	Score	Expect	Rank	Query
	R.EILIGGENSR.T	U	1		544.2922	1086.5698	1086.5669	2.67	0	28	0.26	1	7120
	R.AILEETDMAITEIR.K	U	1		802.9157	1603.8167	1603.8127	2.53	0	80	1.7e-006	1	9574
tr|Q23B15|Q23B15_TETTS	TTHERM_00653620	V-type proton ATPase proteolipid subunit OS=Tetrahymena thermophila (strain SB210) OX=312017 GN=TTHERM_00653620 PE=3 SV=1	15628	80	2(2)	1(1)	0.48	11%	Q23B15_uniprot
	Peptide	Unique	Matches	Modification	Observed	Mr(expt)	Mr(calc)	ppm	Miss	Score	Expect	Rank	Query
	K.SGVGISSMGVLKPDLIMK.S	U	1		916.5080	1831.0014	1830.9947	3.67	0	75	3.5e-006	1	10448
	K.SGVGISSMGVLKPDLIMK.S	U	1		611.3415	1831.0028	1830.9947	4.42	0	(38)	0.018	1	10449
tr|G0QWU1|G0QWU1_ICHMG	IMG5_135130	Uncharacterized protein OS=Ichthyophthirius multifiliis (strain G5) OX=857967 GN=IMG5_135130 PE=3 SV=1	39044	77	2(2)	1(1)	0.08	2%	G0QWU1_uniprot
	Peptide	Unique	Matches	Modification	Observed	Mr(expt)	Mr(calc)	ppm	Miss	Score	Expect	Rank	Query
	K.LGLPILAK.F	U	2		412.7856	823.5567	823.5531	4.33	0	52	2.7e-005	1	5881
tr|A0A078ABQ8|A0A078ABQ8_STYLE	Contig15528.g16547	26s proteasome regulatory atpase rpt4 OS=Stylonychia lemnae OX=5949 GN=Contig15528.g16547 PE=3 SV=1	44166	76	2(2)	2(2)	0.16	6%	A0A078ABQ8_uniprot
	Peptide	Unique	Matches	Modification	Observed	Mr(expt)	Mr(calc)	ppm	Miss	Score	Expect	Rank	Query
	K.GVLLYGPPGTGK.T		1		579.8321	1157.6497	1157.6445	4.56	0	41	0.014	1	7492
	R.ETIELPLTNPELFLR.V	U	1		892.9988	1783.9830	1783.9720	6.19	0	53	0.00055	1	10231
tr|A0A078BA60|A0A078BA60_STYLE	Contig5547.g5931	Succinate dehydrogenase [ubiquinone] flavoprotein subunit, mitochondrial OS=Stylonychia lemnae OX=5949 GN=Contig5547.g5931 PE=3 SV=1	70913	74	1(1)	1(1)	0.05	2%	A0A078BA60_uniprot
	Peptide	Unique	Matches	Modification	Observed	Mr(expt)	Mr(calc)	ppm	Miss	Score	Expect	Rank	Query
	R.LGANSLLDLVIFGR.R	U	1		744.4368	1486.8591	1486.8508	5.62	0	74	2.9e-006	1	9019
tr|A0BCX6|A0BCX6_PARTE	GSPATT00004487001	Uncharacterized protein OS=Paramecium tetraurelia OX=5888 GN=GSPATT00004487001 PE=3 SV=1	47695	71	1(1)	1(1)	0.07	3%	A0BCX6_uniprot
	Peptide	Unique	Matches	Modification	Observed	Mr(expt)	Mr(calc)	ppm	Miss	Score	Expect	Rank	Query
	K.LAMQEFMILPTGAK.S	U	1		775.4120	1548.8094	1548.8044	3.26	0	71	1.3e-005	1	9315
tr|J9I4Z2|J9I4Z2_9SPIT	OXYTRI_05996	Thioredoxin domain-containing protein OS=Oxytricha trifallax OX=1172189 GN=OXYTRI_05996 PE=4 SV=1	46772	70	2(2)	2(2)	0.15	1%	J9I4Z2_uniprot
	Peptide	Unique	Matches	Modification	Observed	Mr(expt)	Mr(calc)	ppm	Miss	Score	Expect	Rank	Query
	K.VILFTDK.K	U	1		418.2516	834.4886	834.4851	4.15	0	45	0.0025	1	5979
	K.VILFTDKK.G	U	1		482.2991	962.5837	962.5801	3.79	1	56	0.00013	1	6608
tr|A0A0V0QTA0|A0A0V0QTA0_PSEPJ	PPERSA_00674	p-loop containing nucleoside triphosphate hydrolase OS=Pseudocohnilembus persalinus OX=266149 GN=PPERSA_00674 PE=3 SV=1	45768	69	2(1)	2(1)	0.07	4%	A0A0V0QTA0_uniprot
	Peptide	Unique	Matches	Modification	Observed	Mr(expt)	Mr(calc)	ppm	Miss	Score	Expect	Rank	Query
	R.DELTLEGIK.Q	U	1		509.2787	1016.5428	1016.5390	3.79	0	14	8.3	1	6822
	R.VLIATDIWGR.G	U	1		572.3315	1142.6484	1142.6448	3.17	0	69	1.6e-005	1	7418
tr|A0A1R2CSJ4|A0A1R2CSJ4_9CILI	SteCoe_5407	Lipoyl-binding domain-containing protein OS=Stentor coeruleus OX=5963 GN=SteCoe_5407 PE=4 SV=1	45051	67	3(2)	2(1)	0.15	4%	A0A1R2CSJ4_uniprot
	Peptide	Unique	Matches	Modification	Observed	Mr(expt)	Mr(calc)	ppm	Miss	Score	Expect	Rank	Query
	K.VQENVEIK.K	U	1		958.5230	957.5157	957.5131	2.70	0	26	0.41	2	6585
	K.LGFMSFFIK.A	U	1		545.2974	1088.5803	1088.5729	6.81	0	(43)	0.0094	1	7135
	K.LGFMSFFIK.A	U	1		1089.5876	1088.5804	1088.5729	6.89	0	50	0.0021	1	7136
tr|I7LUL1|I7LUL1_TETTS	TTHERM_00522650	DEAD/DEAH-box helicase OS=Tetrahymena thermophila (strain SB210) OX=312017 GN=TTHERM_00522650 PE=4 SV=1	47792	67	1(1)	1(1)	0.07	2%	I7LUL1_uniprot
	Peptide	Unique	Matches	Modification	Observed	Mr(expt)	Mr(calc)	ppm	Miss	Score	Expect	Rank	Query
	K.NFIQSLILVPTR.E	U	1		700.9219	1399.8293	1399.8187	7.57	0	67	1e-005	1	8622
tr|A0DB44|A0DB44_PARTE	GSPATT00015155001	PHB domain-containing protein OS=Paramecium tetraurelia OX=5888 GN=GSPATT00015155001 PE=4 SV=1	31180	67	1(1)	1(1)	0.11	4%	A0DB44_uniprot
	Peptide	Unique	Matches	Modification	Observed	Mr(expt)	Mr(calc)	ppm	Miss	Score	Expect	Rank	Query
	K.IISAQADVEAAK.F	U	1		608.3359	1214.6573	1214.6506	5.51	0	67	3.7e-005	1	7782
tr|G0QP75|G0QP75_ICHMG	IMG5_064870	CN hydrolase domain-containing protein OS=Ichthyophthirius multifiliis (strain G5) OX=857967 GN=IMG5_064870 PE=4 SV=1	105057	67	1(1)	1(1)	0.03	1%	G0QP75_uniprot
	Peptide	Unique	Matches	Modification	Observed	Mr(expt)	Mr(calc)	ppm	Miss	Score	Expect	Rank	Query
	R.NAAIANHYFTVAINR.V	U	1		837.9419	1673.8692	1673.8638	3.27	0	67	3.7e-005	1	9815
tr|A0BER3|A0BER3_PARTE	GSPATT00028063001	Uncharacterized protein OS=Paramecium tetraurelia OX=5888 GN=GSPATT00028063001 PE=3 SV=1	43519	62	1(1)	1(1)	0.08	3%	A0BER3_uniprot
	Peptide	Unique	Matches	Modification	Observed	Mr(expt)	Mr(calc)	ppm	Miss	Score	Expect	Rank	Query
	K.GVYVLMSGLDYER.L	U	1		751.3747	1500.7348	1500.7283	4.38	0	62	7.8e-005	1	9079
tr|G0R3N4|G0R3N4_ICHMG	IMG5_186690	MORN repeat protein OS=Ichthyophthirius multifiliis (strain G5) OX=857967 GN=IMG5_186690 PE=4 SV=1	45564	60	1(1)	1(1)	0.07	3%	G0R3N4_uniprot
	Peptide	Unique	Matches	Modification	Observed	Mr(expt)	Mr(calc)	ppm	Miss	Score	Expect	Rank	Query
	K.HGYGVFEWPDGR.K	U	1		710.3278	1418.6410	1418.6368	2.96	0	60	5.8e-005	1	8689
tr|J9HZV7|J9HZV7_9SPIT	OXYTRI_06556	Uncharacterized protein OS=Oxytricha trifallax OX=1172189 GN=OXYTRI_06556 PE=4 SV=1	125624	59	2(2)	1(1)	0.05	0%	J9HZV7_uniprot
	Peptide	Unique	Matches	Modification	Observed	Mr(expt)	Mr(calc)	ppm	Miss	Score	Expect	Rank	Query
	K.ICLEEINK.N	U	1		1018.5269	1017.5196	1017.5164	3.14	0	49	0.0023	1	6828
	K.ICLEEINK.N	U	1		509.7688	1017.5231	1017.5164	6.54	0	(45)	0.0057	1	6829
tr|A0A1R2ASF1|A0A1R2ASF1_9CILI	SteCoe_35537	AAA domain-containing protein OS=Stentor coeruleus OX=5963 GN=SteCoe_35537 PE=3 SV=1	43801	59	3(2)	2(2)	0.16	6%	A0A1R2ASF1_uniprot
	Peptide	Unique	Matches	Modification	Observed	Mr(expt)	Mr(calc)	ppm	Miss	Score	Expect	Rank	Query
	K.GVLLYGPPGTGK.T		1		579.8321	1157.6497	1157.6445	4.56	0	41	0.014	1	7492
	R.FSEGTSADREIQR.T	U	1		748.3633	1494.7120	1494.7063	3.84	1	(15)	3.6	1	9055
	R.FSEGTSADREIQR.T	U	1		499.2448	1494.7127	1494.7063	4.30	1	37	0.026	1	9056
tr|A0A078AUH3|A0A078AUH3_STYLE	Contig17037.g18143	Uncharacterized protein OS=Stylonychia lemnae OX=5949 GN=Contig17037.g18143 PE=4 SV=1	58161	59	4(4)	1(1)	0.12	1%	A0A078AUH3_uniprot
	Peptide	Unique	Matches	Modification	Observed	Mr(expt)	Mr(calc)	ppm	Miss	Score	Expect	Rank	Query
	R.LILWTK.F	U	2		773.4937	772.4864	772.4847	2.17	0	45	0.0046	1	5623
	R.LILWTK.F	U	2		387.2507	772.4868	772.4847	2.71	0	(36)	0.037	1	5624
tr|Q24BV5|Q24BV5_TETTS	TTHERM_01049320	Ornithine aminotransferase OS=Tetrahymena thermophila (strain SB210) OX=312017 GN=TTHERM_01049320 PE=3 SV=2	46695	56	2(1)	2(1)	0.07	6%	Q24BV5_uniprot
	Peptide	Unique	Matches	Modification	Observed	Mr(expt)	Mr(calc)	ppm	Miss	Score	Expect	Rank	Query
	K.GNFWGR.S	U	1		736.3534	735.3461	735.3453	1.16	0	1	56	1	5318
	K.YFDFLSAYSAVNQGHCHPK.I	U	1		747.6800	2240.0181	2240.0109	3.22	0	56	0.00018	1	11533
tr|A0A078AU66|A0A078AU66_STYLE	Contig15383.g16396	Uncharacterized protein OS=Stylonychia lemnae OX=5949 GN=Contig15383.g16396 PE=4 SV=1	87293	55	2(2)	1(1)	0.08	0%	A0A078AU66_uniprot
	Peptide	Unique	Matches	Modification	Observed	Mr(expt)	Mr(calc)	ppm	Miss	Score	Expect	Rank	Query
	K.IIDIYEK.K	U	1		893.5019	892.4946	892.4906	4.55	0	(41)	0.009	1	6255
	K.IIDIYEK.K	U	1		447.2549	892.4953	892.4906	5.28	0	47	0.0025	1	6256
tr|A0A077ZT67|A0A077ZT67_STYLE	Contig10871.g11613	Uncharacterized protein OS=Stylonychia lemnae OX=5949 GN=Contig10871.g11613 PE=4 SV=1	88657	54	2(1)	2(1)	0.04	1%	A0A077ZT67_uniprot
	Peptide	Unique	Matches	Modification	Observed	Mr(expt)	Mr(calc)	ppm	Miss	Score	Expect	Rank	Query
	R.LGFENLK.Q	U	1		410.7338	819.4530	819.4490	4.90	0	54	0.0008	1	5863
	K.IFEEEKK.K		1		461.7440	921.4734	921.4807	-7.97	1	7	28	2	6459
tr|A0A0V0QAZ4|A0A0V0QAZ4_PSEPJ	PPERSA_02496	PHB domain-containing protein OS=Pseudocohnilembus persalinus OX=266149 GN=PPERSA_02496 PE=4 SV=1	48384	53	1(1)	1(1)	0.07	1%	A0A0V0QAZ4_uniprot
	Peptide	Unique	Matches	Modification	Observed	Mr(expt)	Mr(calc)	ppm	Miss	Score	Expect	Rank	Query
	R.LLALTVLR.S	U	1		449.8099	897.6053	897.6011	4.69	0	53	0.00014	1	6279
tr|A0A0V0QNT3|A0A0V0QNT3_PSEPJ	PPERSA_12482	Ubiquitin carboxyl-terminal hydrolase OS=Pseudocohnilembus persalinus OX=266149 GN=PPERSA_12482 PE=3 SV=1	44099	53	3(1)	3(1)	0.07	8%	A0A0V0QNT3_uniprot
	Peptide	Unique	Matches	Modification	Observed	Mr(expt)	Mr(calc)	ppm	Miss	Score	Expect	Rank	Query
	K.LPGLIEQAKK.K	U	1		548.8372	1095.6598	1095.6652	-4.92	1	10	3.5	5	7181
	K.KQQEKNEMAR.Q	U	1		631.3242	1260.6338	1260.6244	7.42	2	16	4.3	3	7978
	K.HNYIPFILELLK.M	U	1		750.4384	1498.8623	1498.8548	5.03	0	53	0.00042	1	9074
tr|A0BDK2|A0BDK2_PARTE	GSPATT00027648001	Uncharacterized protein OS=Paramecium tetraurelia OX=5888 GN=GSPATT00027648001 PE=3 SV=1	53075	52	1(1)	1(1)	0.06	2%	A0BDK2_uniprot
	Peptide	Unique	Matches	Modification	Observed	Mr(expt)	Mr(calc)	ppm	Miss	Score	Expect	Rank	Query
	R.DLKPENFLLLTK.A	U	1		715.9189	1429.8232	1429.8180	3.62	0	52	0.00052	1	8750
tr|G0R2H6|G0R2H6_ICHMG	IMG5_178230	Uncharacterized protein (Fragment) OS=Ichthyophthirius multifiliis (strain G5) OX=857967 GN=IMG5_178230 PE=4 SV=1	106614	51	2(1)	1(1)	0.03	0%	G0R2H6_uniprot
	Peptide	Unique	Matches	Modification	Observed	Mr(expt)	Mr(calc)	ppm	Miss	Score	Expect	Rank	Query
	K.FLQELEK.K	U	1		453.7513	905.4881	905.4858	2.56	0	51	0.0017	1	6377
	K.FLQELEK.K	U	1		906.4970	905.4897	905.4858	4.33	0	(27)	0.38	1	6381
tr|A0CW37|A0CW37_PARTE	GSPATT00001206001	NTP_transferase domain-containing protein OS=Paramecium tetraurelia OX=5888 GN=GSPATT00001206001 PE=4 SV=1	40893	51	2(2)	1(1)	0.17	2%	A0CW37_uniprot
	Peptide	Unique	Matches	Modification	Observed	Mr(expt)	Mr(calc)	ppm	Miss	Score	Expect	Rank	Query
	R.IPLKPTSIER.E	U	1		385.2366	1152.6881	1152.6866	1.24	0	49	0.00057	1	7476
	R.IPLKPTSIER.E	U	1		577.3523	1152.6900	1152.6866	2.95	0	(31)	0.033	1	7478
tr|A0A078AVS9|A0A078AVS9_STYLE	Contig5370.g5742	Uncharacterized protein OS=Stylonychia lemnae OX=5949 GN=Contig5370.g5742 PE=4 SV=1	45235	50	1(1)	1(1)	0.07	2%	A0A078AVS9_uniprot
	Peptide	Unique	Matches	Modification	Observed	Mr(expt)	Mr(calc)	ppm	Miss	Score	Expect	Rank	Query
	R.YPGLYIWLR.D	U	1		590.8323	1179.6500	1179.6440	5.06	0	50	0.0011	1	7607
tr|A0A078BB63|A0A078BB63_STYLE	Contig13079.g13946	2-hydroxyacid dehydrogenase OS=Stylonychia lemnae OX=5949 GN=Contig13079.g13946 PE=3 SV=1	44179	49	1(1)	1(1)	0.07	2%	A0A078BB63_uniprot
	Peptide	Unique	Matches	Modification	Observed	Mr(expt)	Mr(calc)	ppm	Miss	Score	Expect	Rank	Query
	K.DAVLLNTSR.G	U	1		988.5434	987.5361	987.5349	1.24	0	49	0.0028	1	6694
tr|G0R5U5|G0R5U5_ICHMG	IMG5_201070	Ribos_L4_asso_C domain-containing protein OS=Ichthyophthirius multifiliis (strain G5) OX=857967 GN=IMG5_201070 PE=4 SV=1	51495	49	5(2)	3(2)	0.13	6%	G0R5U5_uniprot
	Peptide	Unique	Matches	Modification	Observed	Mr(expt)	Mr(calc)	ppm	Miss	Score	Expect	Rank	Query
	R.MFAPLK.T		1		706.3988	705.3915	705.3884	4.50	0	40	0.014	1	5130
	R.MFAPLK.T		1		353.7036	705.3926	705.3884	6.03	0	(31)	0.086	1	5131
	K.KENKPEPQKK.D	U	1		613.3498	1224.6850	1224.6826	1.99	2	(2)	60	4	7814
	K.KENKPEPQKK.D	U	1		1225.6935	1224.6862	1224.6826	2.95	2	3	44	9	7816
	R.IINSNEIQTVVR.Q	U	1		693.3870	1384.7595	1384.7674	-5.72	0	41	0.013	1	8551
tr|A0A078AU33|A0A078AU33_STYLE	Contig19664.g20850	Cyclic nucleotide-binding domain containing protein OS=Stylonychia lemnae OX=5949 GN=Contig19664.g20850 PE=4 SV=1	46289	48	1(1)	1(1)	0.07	2%	A0A078AU33_uniprot
	Peptide	Unique	Matches	Modification	Observed	Mr(expt)	Mr(calc)	ppm	Miss	Score	Expect	Rank	Query
	R.LLGPLDDILK.R	U	1		548.8372	1095.6598	1095.6539	5.31	0	48	0.00062	1	7181
tr|A0A1R2CT62|A0A1R2CT62_9CILI	SteCoe_5158	Uncharacterized protein OS=Stentor coeruleus OX=5963 GN=SteCoe_5158 PE=4 SV=1	30887	47	1(1)	1(1)	0.11	2%	A0A1R2CT62_uniprot
	Peptide	Unique	Matches	Modification	Observed	Mr(expt)	Mr(calc)	ppm	Miss	Score	Expect	Rank	Query
	K.FASFLKD.-	U	1		414.2203	826.4260	826.4225	4.24	1	47	0.002	1	5888
tr|Q22RA7|Q22RA7_TETTS	TTHERM_00022750	Tetratricopeptide repeat protein OS=Tetrahymena thermophila (strain SB210) OX=312017 GN=TTHERM_00022750 PE=4 SV=1	40817	47	1(1)	1(1)	0.08	2%	Q22RA7_uniprot
	Peptide	Unique	Matches	Modification	Observed	Mr(expt)	Mr(calc)	ppm	Miss	Score	Expect	Rank	Query
	K.IIDLDKNK.V	U	1		479.7780	957.5415	957.5495	-8.33	1	47	0.0031	1	6586
tr|A0A1R2BNX2|A0A1R2BNX2_9CILI	SteCoe_21941	Uncharacterized protein OS=Stentor coeruleus OX=5963 GN=SteCoe_21941 PE=3 SV=1	34683	47	2(1)	2(1)	0.10	7%	A0A1R2BNX2_uniprot
	Peptide	Unique	Matches	Modification	Observed	Mr(expt)	Mr(calc)	ppm	Miss	Score	Expect	Rank	Query
	K.TIVAPIERVK.L	U	1		563.3571	1124.6997	1124.6917	7.08	1	7	4.9	1	7329
	R.YFPTQALNFAFK.D		1		723.8758	1445.7370	1445.7343	1.87	0	47	0.0036	1	8830
tr|A0CP32|A0CP32_PARTE	GSPATT00008940001	Kinesin motor domain-containing protein OS=Paramecium tetraurelia OX=5888 GN=GSPATT00008940001 PE=3 SV=1	59182	46	4(1)	1(1)	0.06	1%	A0CP32_uniprot
	Peptide	Unique	Matches	Modification	Observed	Mr(expt)	Mr(calc)	ppm	Miss	Score	Expect	Rank	Query
	K.KNIINNIK.V	U	2		956.5814	955.5741	955.5814	-7.68	1	46	0.0025	1	6581
	K.KNIINNIK.V	U	2		478.7943	955.5741	955.5814	-7.63	1	(20)	0.89	8	6582
tr|A0A1R2D3N8|A0A1R2D3N8_9CILI	SteCoe_601	WD_REPEATS_REGION domain-containing protein OS=Stentor coeruleus OX=5963 GN=SteCoe_601 PE=4 SV=1	151305	46	2(2)	1(1)	0.04	0%	A0A1R2D3N8_uniprot
	Peptide	Unique	Matches	Modification	Observed	Mr(expt)	Mr(calc)	ppm	Miss	Score	Expect	Rank	Query
	R.IWNLLLK.K	U	1		450.2904	898.5663	898.5640	2.60	0	40	0.009	1	6300
	R.IWNLLLK.K	U	1		899.5743	898.5671	898.5640	3.42	0	(38)	0.016	1	6301
tr|A0A0V0QBF4|A0A0V0QBF4_PSEPJ	PPERSA_10721	Histone H3 OS=Pseudocohnilembus persalinus OX=266149 GN=PPERSA_10721 PE=3 SV=1	15528	45	3(1)	2(1)	0.22	11%	A0A0V0QBF4_uniprot
	Peptide	Unique	Matches	Modification	Observed	Mr(expt)	Mr(calc)	ppm	Miss	Score	Expect	Rank	Query
	K.STDLLIR.K	U	1		817.4820	816.4747	816.4705	5.16	0	(13)	8.1	1	5849
	K.STDLLIR.K	U	1		409.2448	816.4749	816.4705	5.44	0	45	0.006	1	5850
	R.FRPGTVALR.E		1		508.8055	1015.5963	1015.5927	3.59	0	23	0.63	1	6819
tr|A0A0V0QAN8|A0A0V0QAN8_PSEPJ	PPERSA_03975	CRAL-TRIO domain OS=Pseudocohnilembus persalinus OX=266149 GN=PPERSA_03975 PE=4 SV=1	101462	44	1(1)	1(1)	0.03	0%	A0A0V0QAN8_uniprot
	Peptide	Unique	Matches	Modification	Observed	Mr(expt)	Mr(calc)	ppm	Miss	Score	Expect	Rank	Query
	R.LDQYIQR.Y	U	1		468.2522	934.4899	934.4872	2.88	0	44	0.0076	1	6512
tr|A0A0V0QWS7|A0A0V0QWS7_PSEPJ	PPERSA_13141	Translation protein, beta-barrel domain OS=Pseudocohnilembus persalinus OX=266149 GN=PPERSA_13141 PE=3 SV=1	44085	44	2(1)	1(1)	0.16	2%	A0A0V0QWS7_uniprot
	Peptide	Unique	Matches	Modification	Observed	Mr(expt)	Mr(calc)	ppm	Miss	Score	Expect	Rank	Query
	K.VGCIGGWHPAR.V	U	1		1209.5962	1208.5889	1208.5873	1.33	0	(27)	0.26	1	7744
	K.VGCIGGWHPAR.V	U	1		403.8704	1208.5894	1208.5873	1.75	0	37	0.024	1	7745
tr|A0A0V0QDL3|A0A0V0QDL3_PSEPJ	PPERSA_10796	Uncharacterized protein OS=Pseudocohnilembus persalinus OX=266149 GN=PPERSA_10796 PE=4 SV=1	68550	43	1(1)	1(1)	0.05	2%	A0A0V0QDL3_uniprot
	Peptide	Unique	Matches	Modification	Observed	Mr(expt)	Mr(calc)	ppm	Miss	Score	Expect	Rank	Query
	R.LIHADGDVYEGQWK.N	U	1		815.8982	1629.7819	1629.7787	1.98	0	43	0.0058	1	9651
tr|A0A0V0R8M7|A0A0V0R8M7_PSEPJ	PPERSA_12184	Uncharacterized protein OS=Pseudocohnilembus persalinus OX=266149 GN=PPERSA_12184 PE=4 SV=1	46976	43	1(1)	1(1)	0.07	2%	A0A0V0R8M7_uniprot
	Peptide	Unique	Matches	Modification	Observed	Mr(expt)	Mr(calc)	ppm	Miss	Score	Expect	Rank	Query
	K.IILQEIQK.Q	U	1		492.8114	983.6082	983.6015	6.86	0	43	0.0033	1	6678
tr|A0A078A214|A0A078A214_STYLE	Contig7840.g8361	60s ribosomal protein l4 OS=Stylonychia lemnae OX=5949 GN=Contig7840.g8361 PE=4 SV=1	45916	43	3(2)	2(2)	0.15	4%	A0A078A214_uniprot
	Peptide	Unique	Matches	Modification	Observed	Mr(expt)	Mr(calc)	ppm	Miss	Score	Expect	Rank	Query
	R.MFAPLK.T		1		706.3988	705.3915	705.3884	4.50	0	40	0.014	1	5130
	R.MFAPLK.T		1		353.7036	705.3926	705.3884	6.03	0	(31)	0.086	1	5131
	R.LNLLQLAPGGHLGR.L	U	1		486.9579	1457.8518	1457.8467	3.55	0	35	0.019	1	8886
tr|A0A0V0QG60|A0A0V0QG60_PSEPJ	PPERSA_05613	Uncharacterized protein OS=Pseudocohnilembus persalinus OX=266149 GN=PPERSA_05613 PE=3 SV=1	241539	42	4(1)	2(1)	0.03	0%	A0A0V0QG60_uniprot
	Peptide	Unique	Matches	Modification	Observed	Mr(expt)	Mr(calc)	ppm	Miss	Score	Expect	Rank	Query
	K.IIEDKIWK.Y	U	1		522.8024	1043.5902	1043.6015	-10.84	1	16	3.9	8	6950
	R.ILINVQQHSK.N	U	1		1179.6864	1178.6791	1178.6771	1.68	0	(10)	7	1	7602
	R.ILINVQQHSK.N	U	1		393.9007	1178.6802	1178.6771	2.58	0	(30)	0.072	1	7603
	R.ILINVQQHSK.N	U	1		590.3474	1178.6803	1178.6771	2.65	0	41	0.006	1	7604
tr|A0A1R2BBT0|A0A1R2BBT0_9CILI	SteCoe_26912	AAA-ATPase_like domain-containing protein OS=Stentor coeruleus OX=5963 GN=SteCoe_26912 PE=4 SV=1	76692	42	2(1)	2(1)	0.04	1%	A0A1R2BBT0_uniprot
	Peptide	Unique	Matches	Modification	Observed	Mr(expt)	Mr(calc)	ppm	Miss	Score	Expect	Rank	Query
	R.IIVFSR.N	U	1		367.7333	733.4521	733.4487	4.74	0	42	0.0031	1	5312
	K.IEELIK.Y		1		372.7286	743.4426	743.4429	-0.35	0	30	0.12	1	5403
tr|A0DFW6|A0DFW6_PARTE	GSPATT00002061001	Uncharacterized protein OS=Paramecium tetraurelia OX=5888 GN=GSPATT00002061001 PE=4 SV=1	72906	42	2(1)	2(1)	0.05	2%	A0DFW6_uniprot
	Peptide	Unique	Matches	Modification	Observed	Mr(expt)	Mr(calc)	ppm	Miss	Score	Expect	Rank	Query
	K.ILDLLIR.G	U	1		428.2882	854.5618	854.5589	3.39	0	42	0.0022	1	6092
	R.IQYLEQER.N	U	1		539.7821	1077.5496	1077.5454	3.90	0	1	1.4e+002	8	7088
tr|W7X802|W7X802_TETTS	TTHERM_001006569	WD domain, G-beta repeat protein OS=Tetrahymena thermophila (strain SB210) OX=312017 GN=TTHERM_001006569 PE=4 SV=1	289367	42	3(1)	2(1)	0.01	0%	W7X802_uniprot
	Peptide	Unique	Matches	Modification	Observed	Mr(expt)	Mr(calc)	ppm	Miss	Score	Expect	Rank	Query
	K.NLNIFK.Q	U	1		748.4374	747.4302	747.4279	3.03	0	42	0.01	1	5422
	K.NLNIFK.Q	U	1		374.7226	747.4306	747.4279	3.57	0	(31)	0.12	1	5423
	K.LSNSLQVK.E	U	1		444.7612	887.5079	887.5076	0.33	0	10	21	4	6239
tr|A0A1R2CHG7|A0A1R2CHG7_9CILI	SteCoe_9526	Uncharacterized protein OS=Stentor coeruleus OX=5963 GN=SteCoe_9526 PE=3 SV=1	43529	41	2(1)	2(1)	0.08	4%	A0A1R2CHG7_uniprot
	Peptide	Unique	Matches	Modification	Observed	Mr(expt)	Mr(calc)	ppm	Miss	Score	Expect	Rank	Query
	K.IDKIG->M<-R.G	U	1	Oxidation (M)	424.7355	847.4564	847.4586	-2.56	1	0	1.8e+002	6	6071
	K.GITAFIIEK.N		1		496.2965	990.5784	990.5750	3.47	0	41	0.0075	1	6713
tr|Q9TVN3|Q9TVN3_ENTCU		Glutamate dehydrogenase OS=Entodinium caudatum OX=47911 PE=2 SV=1	48127	41	2(1)	1(1)	0.07	2%	Q9TVN3_uniprot
	Peptide	Unique	Matches	Modification	Observed	Mr(expt)	Mr(calc)	ppm	Miss	Score	Expect	Rank	Query
	K.FLGFEQIFK.N	U	2		564.8108	1127.6071	1127.6015	4.98	0	41	0.0097	1	7345
tr|A0CE34|A0CE34_PARTE	GSPATT00007263001	Pept_C1 domain-containing protein OS=Paramecium tetraurelia OX=5888 GN=GSPATT00007263001 PE=3 SV=1	39298	41	3(2)	1(1)	0.08	1%	A0CE34_uniprot
	Peptide	Unique	Matches	Modification	Observed	Mr(expt)	Mr(calc)	ppm	Miss	Score	Expect	Rank	Query
	K.DFLIYK.D	U	2		798.4428	797.4355	797.4323	3.95	0	40	0.0077	1	5737
	K.DFLIYK.D	U	1		399.7251	797.4357	797.4323	4.24	0	(30)	0.081	1	5738
tr|G0QWA2|G0QWA2_ICHMG	IMG5_130480	Uncharacterized protein OS=Ichthyophthirius multifiliis (strain G5) OX=857967 GN=IMG5_130480 PE=4 SV=1	110692	41	2(1)	1(1)	0.03	0%	G0QWA2_uniprot
	Peptide	Unique	Matches	Modification	Observed	Mr(expt)	Mr(calc)	ppm	Miss	Score	Expect	Rank	Query
	K.SLIAIQGPK.T	U	1		926.5701	925.5629	925.5596	3.46	0	41	0.0029	1	6478
	K.SLIAIQGPK.T	U	1		463.7895	925.5644	925.5596	5.10	0	(26)	0.097	1	6479
tr|J9HLA4|J9HLA4_9SPIT	OXYTRI_15585	Dynein heavy chain family protein OS=Oxytricha trifallax OX=1172189 GN=OXYTRI_15585 PE=4 SV=1	543437	41	6(2)	5(1)	0.01	0%	J9HLA4_uniprot
	Peptide	Unique	Matches	Modification	Observed	Mr(expt)	Mr(calc)	ppm	Miss	Score	Expect	Rank	Query
	K.DIFPR.Q	U	1		647.3519	646.3447	646.3439	1.23	0	15	6.6	3	4696
	K.GIYFIR.T	U	1		384.7249	767.4352	767.4330	2.88	0	11	5.8	10	5559
	K.LEIQLR.E	U	2		386.2414	770.4683	770.4650	4.25	0	38	0.021	1	5576
	K.QRHYDFGLR.N	U	1		1191.5873	1190.5800	1190.5945	-12.16	1	2	1e+002	8	7654
	R.YVTPFKTEVTEK.I	U	1		721.3805	1440.7465	1440.7500	-2.43	1	6	36	1	8805
tr|I7LWX9|I7LWX9_TETTS	TTHERM_00444430	Uncharacterized protein OS=Tetrahymena thermophila (strain SB210) OX=312017 GN=TTHERM_00444430 PE=4 SV=2	88913	41	3(1)	2(1)	0.04	2%	I7LWX9_uniprot
	Peptide	Unique	Matches	Modification	Observed	Mr(expt)	Mr(calc)	ppm	Miss	Score	Expect	Rank	Query
	K.ISQFLR.Q	U	2		382.2271	762.4395	762.4388	0.97	0	41	0.013	1	5540
	K.KINDNQLIGKDR.N	U	1		707.3922	1412.7697	1412.7735	-2.69	2	1	1.1e+002	3	8663
tr|Q23DV2|Q23DV2_TETTS	TTHERM_00043910	Transaldolase OS=Tetrahymena thermophila (strain SB210) OX=312017 GN=TTHERM_00043910 PE=3 SV=1	43756	41	2(1)	2(1)	0.08	3%	Q23DV2_uniprot
	Peptide	Unique	Matches	Modification	Observed	Mr(expt)	Mr(calc)	ppm	Miss	Score	Expect	Rank	Query
	R.ILDYYK.S	U	1		814.4356	813.4283	813.4272	1.28	0	24	0.38	1	5793
	K.IASTWEGIK.A	U	1		502.7763	1003.5381	1003.5338	4.28	0	41	0.018	1	6758
tr|G1FLB9|G1FLB9_ICHMU	IMG5_M206956	NADH dehydrogenase subunit 7 OS=Ichthyophthirius multifiliis OX=5932 GN=IMG5_M206956 PE=3 SV=1	50267	40	3(1)	2(1)	0.14	3%	G1FLB9_uniprot
	Peptide	Unique	Matches	Modification	Observed	Mr(expt)	Mr(calc)	ppm	Miss	Score	Expect	Rank	Query
	K.IMEFYER.V		1		987.4633	986.4560	986.4531	2.90	0	(13)	2.6	1	6687
	K.IMEFYER.V		1		494.2363	986.4580	986.4531	4.99	0	24	0.22	1	6688
	R.TLYDELTR.I	U	1		505.7643	1009.5140	1009.5080	5.94	0	41	0.0099	1	6784
tr|A0A1R2CL42|A0A1R2CL42_9CILI	SteCoe_8097	Uncharacterized protein OS=Stentor coeruleus OX=5963 GN=SteCoe_8097 PE=4 SV=1	189511	40	4(1)	3(1)	0.02	1%	A0A1R2CL42_uniprot
	Peptide	Unique	Matches	Modification	Observed	Mr(expt)	Mr(calc)	ppm	Miss	Score	Expect	Rank	Query
	K.LALPLIK.V	U	1		384.2738	766.5331	766.5316	1.93	0	40	9.8e-005	1	5557
	K.EIEDLIGK.A	U	1		916.5011	915.4938	915.4913	2.77	0	13	9.4	6	6435
	K.EIEDLIGK.A	U	1		458.7547	915.4948	915.4913	3.82	0	(9)	26	3	6436
	K.QTPKDLMR.I	U	1		494.7700	987.5254	987.5171	8.34	1	1	1.6e+002	3	6693
tr|A0A078AH59|A0A078AH59_STYLE	Contig3614.g3856	Histone H3 OS=Stylonychia lemnae OX=5949 GN=Contig3614.g3856 PE=3 SV=1	15745	40	2(1)	2(1)	0.22	11%	A0A078AH59_uniprot
	Peptide	Unique	Matches	Modification	Observed	Mr(expt)	Mr(calc)	ppm	Miss	Score	Expect	Rank	Query
	K.STELLIR.K	U	1		416.2525	830.4905	830.4861	5.25	0	40	0.024	1	5902
	R.FRPGTVALR.E		1		508.8055	1015.5963	1015.5927	3.59	0	23	0.63	1	6819
tr|A0C5R4|A0C5R4_PARTE	GSPATT00035260001	ULP_PROTEASE domain-containing protein OS=Paramecium tetraurelia OX=5888 GN=GSPATT00035260001 PE=4 SV=1	55446	39	2(1)	2(1)	0.06	4%	A0C5R4_uniprot
	Peptide	Unique	Matches	Modification	Observed	Mr(expt)	Mr(calc)	ppm	Miss	Score	Expect	Rank	Query
	K.IFQLDAK.L	U	1		417.7421	833.4696	833.4647	5.88	0	39	0.018	1	5976
	R.FAKYQDETIVDK.I	U	1		486.2447	1455.7122	1455.7245	-8.52	1	2	86	1	8875
tr|A0A1R2AL93|A0A1R2AL93_9CILI	SteCoe_38842	Uncharacterized protein OS=Stentor coeruleus OX=5963 GN=SteCoe_38842 PE=4 SV=1	32434	39	1(1)	1(1)	0.10	3%	A0A1R2AL93_uniprot
	Peptide	Unique	Matches	Modification	Observed	Mr(expt)	Mr(calc)	ppm	Miss	Score	Expect	Rank	Query
	K.IEDEITEEK.I	U	1		553.2734	1104.5322	1104.5186	12.3	0	39	0.016	1	7221
tr|A0CS38|A0CS38_PARTE	GSPATT00009877001	Uncharacterized protein OS=Paramecium tetraurelia OX=5888 GN=GSPATT00009877001 PE=4 SV=1	34930	38	2(2)	1(1)	0.20	4%	A0CS38_uniprot
	Peptide	Unique	Matches	Modification	Observed	Mr(expt)	Mr(calc)	ppm	Miss	Score	Expect	Rank	Query
	-.MFLLSVGGNLILIK.I	U	1		759.4646	1516.9146	1516.9051	6.30	0	(26)	0.054	1	9156
	-.->M<-FLLSVGGNLILIK.I	U	1	Oxidation (M)	767.4627	1532.9107	1532.9000	7.01	0	38	0.0042	1	9220
tr|A0BN83|A0BN83_PARTE	GSPATT00030638001	Tr-type G domain-containing protein OS=Paramecium tetraurelia OX=5888 GN=GSPATT00030638001 PE=4 SV=1	39890	38	1(1)	1(1)	0.08	2%	A0BN83_uniprot
	Peptide	Unique	Matches	Modification	Observed	Mr(expt)	Mr(calc)	ppm	Miss	Score	Expect	Rank	Query
	K.TTLTSAITK.V	U	1		468.2748	934.5351	934.5335	1.67	0	38	0.022	1	6514
tr|I7M978|I7M978_TETTS	TTHERM_00316190	Type III restriction enzyme OS=Tetrahymena thermophila (strain SB210) OX=312017 GN=TTHERM_00316190 PE=4 SV=2	326919	38	2(2)	1(1)	0.02	0%	I7M978_uniprot
	Peptide	Unique	Matches	Modification	Observed	Mr(expt)	Mr(calc)	ppm	Miss	Score	Expect	Rank	Query
	K.VTIQDLLK.L	U	1		929.5694	928.5621	928.5593	3.01	0	38	0.022	1	6489
	K.VTIQDLLK.L	U	1		465.2892	928.5637	928.5593	4.76	0	(34)	0.046	1	6490
tr|J9HZ59|J9HZ59_9SPIT	OXYTRI_13929	Uncharacterized protein OS=Oxytricha trifallax OX=1172189 GN=OXYTRI_13929 PE=4 SV=1	559877	38	2(1)	2(1)	0.01	0%	J9HZ59_uniprot
	Peptide	Unique	Matches	Modification	Observed	Mr(expt)	Mr(calc)	ppm	Miss	Score	Expect	Rank	Query
	K.IFNLK.Q		1		634.3948	634.3948	633.3875	3.99	0	25	0.61	6	4557
	K.LELAIR.H	U	1		357.7305	713.4465	713.4435	4.16	0	38	0.023	1	5244
tr|J9J5R0|J9J5R0_9SPIT	OXYTRI_21089	Superoxide dismutase [Cu-Zn] OS=Oxytricha trifallax OX=1172189 GN=OXYTRI_21089 PE=4 SV=1	131012	38	2(1)	2(1)	0.02	1%	J9J5R0_uniprot
	Peptide	Unique	Matches	Modification	Observed	Mr(expt)	Mr(calc)	ppm	Miss	Score	Expect	Rank	Query
	K.FPILETEMK.E	U	1		554.2930	1106.5715	1106.5682	3.02	0	9	25	1	7234
	K.QILNALG->M<-LKL->M<-R.I	U	1	2 Oxidation (M)	766.9337	1531.8529	1531.8578	-3.21	1	38	0.021	1	9216
tr|J9I9W4|J9I9W4_9SPIT	OXYTRI_01359	Histone H2B OS=Oxytricha trifallax OX=1172189 GN=OXYTRI_01359 PE=3 SV=1	15151	37	5(1)	2(1)	0.23	13%	J9I9W4_uniprot
	Peptide	Unique	Matches	Modification	Observed	Mr(expt)	Mr(calc)	ppm	Miss	Score	Expect	Rank	Query
	R.LLLPGELAK.H		1		953.6070	952.5997	952.5957	4.23	0	(21)	0.16	1	6567
	R.LLLPGELAK.H		1		477.3073	952.5999	952.5957	4.47	0	37	0.0034	1	6568
	K.ISLEASKLVR.Y	U	3		558.3383	1114.6621	1114.6710	-7.97	1	8	21	5	7276
tr|J9HVT9|J9HVT9_9SPIT	OXYTRI_08573	Guanylate-binding protein, N-terminal domain containing protein OS=Oxytricha trifallax OX=1172189 GN=OXYTRI_08573 PE=4 SV=1	149404	37	4(1)	4(1)	0.02	2%	J9HVT9_uniprot
	Peptide	Unique	Matches	Modification	Observed	Mr(expt)	Mr(calc)	ppm	Miss	Score	Expect	Rank	Query
	K.QLLEIER.N	U	1		450.7634	899.5122	899.5076	5.17	0	33	0.082	1	6302
	K.YFEEEVK.T	U	1		943.4428	942.4355	942.4334	2.16	0	9	8.3	7	6533
	K.MFEIFEKK.L	U	1		536.2841	1070.5536	1070.5470	6.11	1	9	15	1	7062
	K.KLQDELKNQIK.V	U	1		678.8926	1355.7706	1355.7772	-4.88	2	37	0.026	1	8407
tr|A0A078B908|A0A078B908_STYLE	Contig8273.g8823	Eukaryotic translation initiation OS=Stylonychia lemnae OX=5949 GN=Contig8273.g8823 PE=3 SV=1	47238	37	2(1)	2(1)	0.14	4%	A0A078B908_uniprot
	Peptide	Unique	Matches	Modification	Observed	Mr(expt)	Mr(calc)	ppm	Miss	Score	Expect	Rank	Query
	R.AILPIIK.G	U	1		384.2738	384.2738	766.5331	1.93	0	21	0.0083	6	5557
	R.EPQVLILSPTR.E		1		626.8682	1251.7219	1251.7187	2.58	0	30	0.062	1	7938
tr|A0CAG1|A0CAG1_PARTE	GSPATT00036558001	Uncharacterized protein OS=Paramecium tetraurelia OX=5888 GN=GSPATT00036558001 PE=4 SV=1	67347	37	3(1)	1(1)	0.05	1%	A0CAG1_uniprot
	Peptide	Unique	Matches	Modification	Observed	Mr(expt)	Mr(calc)	ppm	Miss	Score	Expect	Rank	Query
	K.FVIIQK.K	U	2		374.2434	746.4723	746.4691	4.38	0	(30)	0.069	1	5416
	K.FVIIQK.K	U	1		747.4804	746.4731	746.4691	5.38	0	37	0.014	1	5418
tr|Q6BFT6|Q6BFT6_PARTE	GSPATT00000216001	RRM domain-containing protein OS=Paramecium tetraurelia OX=5888 GN=GSPATT00000216001 PE=4 SV=1	20696	36	4(1)	1(1)	0.16	5%	Q6BFT6_uniprot
	Peptide	Unique	Matches	Modification	Observed	Mr(expt)	Mr(calc)	ppm	Miss	Score	Expect	Rank	Query
	K.VEAEVEVLK.I	U	2		1015.5728	1014.5655	1014.5597	5.68	0	36	0.034	1	6805
	K.VEAEVEVLK.I	U	2		508.2906	1014.5666	1014.5597	6.76	0	(16)	3.7	3	6807
tr|A0CHT7|A0CHT7_PARTE	GSPATT00038456001	Uncharacterized protein OS=Paramecium tetraurelia OX=5888 GN=GSPATT00038456001 PE=4 SV=1	70442	36	3(1)	2(1)	0.05	2%	A0CHT7_uniprot
	Peptide	Unique	Matches	Modification	Observed	Mr(expt)	Mr(calc)	ppm	Miss	Score	Expect	Rank	Query
	K.LQINIIK.Q	U	1		841.5532	840.5459	840.5433	3.12	0	36	0.012	1	5999
	K.LQINIIK.Q	U	1		421.2806	840.5465	840.5433	3.91	0	(13)	2.3	1	6000
	K.IDSQIEISK.M	U	1		516.7768	1031.5390	1031.5499	-10.51	0	6	46	2	6903
tr|A0D057|A0D057_PARTE	GSPATT00011976001	Uncharacterized protein OS=Paramecium tetraurelia OX=5888 GN=GSPATT00011976001 PE=4 SV=1	47263	36	3(2)	2(1)	0.14	3%	A0D057_uniprot
	Peptide	Unique	Matches	Modification	Observed	Mr(expt)	Mr(calc)	ppm	Miss	Score	Expect	Rank	Query
	K.LIQLVK.A	U	1		713.4942	712.4869	712.4847	3.13	0	(32)	0.035	1	5197
	K.LIQLVK.A	U	1		357.2509	712.4873	712.4847	3.64	0	34	0.023	1	5198
	K.IVKQMK.S	U	1		373.7327	745.4509	745.4520	-1.48	1	10	13	7	5415
tr|I7MMD1|I7MMD1_TETTS	TTHERM_00239400	Histone-lysine N-methyltransferase OS=Tetrahymena thermophila (strain SB210) OX=312017 GN=TTHERM_00239400 PE=4 SV=2	297754	36	2(1)	1(1)	0.01	0%	I7MMD1_uniprot
	Peptide	Unique	Matches	Modification	Observed	Mr(expt)	Mr(calc)	ppm	Miss	Score	Expect	Rank	Query
	K.KNNSINQIEVIK.R	U	1		1399.7828	1398.7756	1398.7830	-5.34	1	36	0.033	1	8607
	K.KNNSINQIEVIK.R	U	1		700.3963	1398.7780	1398.7830	-3.57	1	(5)	48	10	8608
tr|J9IR23|J9IR23_9SPIT	OXYTRI_04112	PP2C, putative OS=Oxytricha trifallax OX=1172189 GN=OXYTRI_04112 PE=3 SV=1	78872	36	3(2)	2(1)	0.08	2%	J9IR23_uniprot
	Peptide	Unique	Matches	Modification	Observed	Mr(expt)	Mr(calc)	ppm	Miss	Score	Expect	Rank	Query
	K.IFNIK.N	U	1		634.3948	634.3948	633.3875	3.99	0	25	0.61	6	4557
	K.LIGALSLSK.L	U	1		901.5743	900.5670	900.5644	2.90	0	36	0.013	1	6306
	K.LIGALSLSK.L	U	1		451.2914	900.5682	900.5644	4.24	0	(29)	0.057	1	6307
tr|A0A077ZTE5|A0A077ZTE5_STYLE	Contig13008.g13869	Tldc domain-containing protein OS=Stylonychia lemnae OX=5949 GN=Contig13008.g13869 PE=4 SV=1	33245	36	1(1)	1(1)	0.10	2%	A0A077ZTE5_uniprot
	Peptide	Unique	Matches	Modification	Observed	Mr(expt)	Mr(calc)	ppm	Miss	Score	Expect	Rank	Query
	K.KEV->M<-KIEK.L	U	1	Oxidation (M)	510.7903	1019.5660	1019.5685	-2.43	2	36	0.048	1	6846
tr|A0BMY7|A0BMY7_PARTE	GSPATT00030541001	TYR_PHOSPHATASE_2 domain-containing protein OS=Paramecium tetraurelia OX=5888 GN=GSPATT00030541001 PE=4 SV=1	46503	36	2(1)	2(1)	0.07	3%	A0BMY7_uniprot
	Peptide	Unique	Matches	Modification	Observed	Mr(expt)	Mr(calc)	ppm	Miss	Score	Expect	Rank	Query
	R.FVTELEK.L	U	1		433.2387	864.4627	864.4593	4.02	0	36	0.043	1	6138
	R.DYEFYER.V	U	1		511.2196	1020.4246	1020.4189	5.62	0	14	0.91	1	6847
tr|G0QTY8|G0QTY8_ICHMG	IMG5_113160	KOW domain-containing protein OS=Ichthyophthirius multifiliis (strain G5) OX=857967 GN=IMG5_113160 PE=4 SV=1	18340	36	4(2)	1(1)	0.18	5%	G0QTY8_uniprot
	Peptide	Unique	Matches	Modification	Observed	Mr(expt)	Mr(calc)	ppm	Miss	Score	Expect	Rank	Query
	R.NKILNLNK.N	U	2		956.5809	955.5736	955.5814	-8.19	1	35	0.029	1	6579
	R.NKILNLNK.N	U	2		478.7943	955.5741	955.5814	-7.63	1	(26)	0.21	1	6582
tr|A0A1R2BC01|A0A1R2BC01_9CILI	SteCoe_26769	Uncharacterized protein OS=Stentor coeruleus OX=5963 GN=SteCoe_26769 PE=4 SV=1	70917	35	3(1)	2(1)	0.05	3%	A0A1R2BC01_uniprot
	Peptide	Unique	Matches	Modification	Observed	Mr(expt)	Mr(calc)	ppm	Miss	Score	Expect	Rank	Query
	R.IEFESER.L	U	1		909.4322	908.4250	908.4239	1.14	0	(19)	1.2	1	6411
	R.IEFESER.L	U	1		455.2202	908.4259	908.4239	2.13	0	35	0.033	1	6412
	K.YQEERIQELFTQNIEK.E	U	1		690.0109	2067.0110	2067.0272	-7.87	1	10	15	1	11180
tr|A0A078AP25|A0A078AP25_STYLE	Contig9882.g10564	Uncharacterized protein OS=Stylonychia lemnae OX=5949 GN=Contig9882.g10564 PE=4 SV=1	111625	35	2(0)	1(0)	0.06	1%	A0A078AP25_uniprot
	Peptide	Unique	Matches	Modification	Observed	Mr(expt)	Mr(calc)	ppm	Miss	Score	Expect	Rank	Query
	K.NSLLINIGIK.S	U	1		1084.6753	1083.6680	1083.6652	2.63	0	31	0.054	1	7115
	K.NSLLINIGIK.S	U	1		542.8428	1083.6710	1083.6652	5.38	0	(26)	0.17	1	7116
tr|A0A1R2BK51|A0A1R2BK51_9CILI	SteCoe_23294	Uncharacterized protein OS=Stentor coeruleus OX=5963 GN=SteCoe_23294 PE=4 SV=1	258910	35	4(1)	2(1)	0.01	0%	A0A1R2BK51_uniprot
	Peptide	Unique	Matches	Modification	Observed	Mr(expt)	Mr(calc)	ppm	Miss	Score	Expect	Rank	Query
	K.KNIIVKIK.A	U	1		478.3325	954.6504	954.6590	-8.99	2	35	0.0036	1	6575
	K.SFIMKEGTLK.I	U	1		385.2160	1152.6261	1152.6213	4.18	1	4	44	4	7469
	K.SFIMKEGTLK.I	U	2		577.3209	1152.6272	1152.6213	5.12	1	(3)	64	2	7470
tr|A0A078B474|A0A078B474_STYLE	Contig1782.g1928	Uncharacterized protein OS=Stylonychia lemnae OX=5949 GN=Contig1782.g1928 PE=4 SV=1	84292	35	1(1)	1(1)	0.04	1%	A0A078B474_uniprot
	Peptide	Unique	Matches	Modification	Observed	Mr(expt)	Mr(calc)	ppm	Miss	Score	Expect	Rank	Query
	K.ELLVQNFIK.K	U	1		552.3289	1102.6433	1102.6386	4.23	0	35	0.028	1	7211
tr|A0EEP7|A0EEP7_PARTE	GSPATT00026110001	SF3b1 domain-containing protein OS=Paramecium tetraurelia OX=5888 GN=GSPATT00026110001 PE=4 SV=1	102684	35	1(1)	1(1)	0.03	0%	A0EEP7_uniprot
	Peptide	Unique	Matches	Modification	Observed	Mr(expt)	Mr(calc)	ppm	Miss	Score	Expect	Rank	Query
	K.AIVPILK.N	U	1		377.2658	752.5171	752.5160	1.43	0	35	0.00084	1	5443
tr|A0A078ASK1|A0A078ASK1_STYLE	Contig2121.g2281	Beta-tubulin polyglutamylase OS=Stylonychia lemnae OX=5949 GN=Contig2121.g2281 PE=4 SV=1	163417	34	1(1)	1(1)	0.02	0%	A0A078ASK1_uniprot
	Peptide	Unique	Matches	Modification	Observed	Mr(expt)	Mr(calc)	ppm	Miss	Score	Expect	Rank	Query
	R.LLPQIDK.I	U	1		413.7570	825.4994	825.4960	4.17	0	34	0.023	1	5887
tr|A0A078B819|A0A078B819_STYLE	Contig16513.g17577	Flagellar microtugule protofilament ribbon OS=Stylonychia lemnae OX=5949 GN=Contig16513.g17577 PE=4 SV=1	72166	34	1(0)	1(0)	0.05	2%	A0A078B819_uniprot
	Peptide	Unique	Matches	Modification	Observed	Mr(expt)	Mr(calc)	ppm	Miss	Score	Expect	Rank	Query
	R.VENSGIPQGIFLK.R	U	1		701.3920	1400.7695	1400.7664	2.25	0	34	0.064	1	8624
tr|A0D712|A0D712_PARTE	GSPATT00001870001	Uncharacterized protein OS=Paramecium tetraurelia OX=5888 GN=GSPATT00001870001 PE=4 SV=1	60608	34	3(1)	2(1)	0.05	2%	A0D712_uniprot
	Peptide	Unique	Matches	Modification	Observed	Mr(expt)	Mr(calc)	ppm	Miss	Score	Expect	Rank	Query
	K.LAIYFK.E	U	1		377.7297	753.4449	753.4425	3.24	0	34	0.023	1	5446
	K.LAIYFK.E	U	1		754.4523	753.4451	753.4425	3.40	0	(29)	0.072	1	5447
	R.LLVRDRFAR.L	U	1		573.3484	1144.6822	1144.6829	-0.58	2	0	59	3	7427
tr|A0A1R2C2N9|A0A1R2C2N9_9CILI	SteCoe_15819	Aspartate aminotransferase OS=Stentor coeruleus OX=5963 GN=SteCoe_15819 PE=4 SV=1	45784	34	2(1)	1(1)	0.15	1%	A0A1R2C2N9_uniprot
	Peptide	Unique	Matches	Modification	Observed	Mr(expt)	Mr(calc)	ppm	Miss	Score	Expect	Rank	Query
	K.NFGLYGER.I	U	1		478.2376	954.4607	954.4559	5.04	0	34	0.036	1	6572
	K.NFGLYGER.I	U	1		955.4681	954.4608	954.4559	5.12	0	(23)	0.46	1	6573
tr|A0A078A8V1|A0A078A8V1_STYLE	Contig14801.g15767	Aspartate aminotransferase OS=Stylonychia lemnae OX=5949 GN=Contig14801.g15767 PE=4 SV=1	48328	34	3(1)	1(1)	0.07	1%	A0A078A8V1_uniprot
	Peptide	Unique	Matches	Modification	Observed	Mr(expt)	Mr(calc)	ppm	Miss	Score	Expect	Rank	Query
	K.NFGIYGQR.A	U	1		954.4832	953.4759	953.4719	4.23	0	(14)	3.6	1	6569
	K.NFGIYGQR.A	U	2		477.7453	953.4761	953.4719	4.40	0	34	0.041	1	6570
tr|G1FLB0|G1FLB0_ICHMU	IMG5_M206947	Ymf76 OS=Ichthyophthirius multifiliis OX=5932 GN=IMG5_M206947 PE=4 SV=1	48514	34	4(1)	1(1)	0.07	2%	G1FLB0_uniprot
	Peptide	Unique	Matches	Modification	Observed	Mr(expt)	Mr(calc)	ppm	Miss	Score	Expect	Rank	Query
	K.INFNLSIK.N	U	1		948.5536	948.5536	947.5464	2.51	0	(29)	0.15	2	6552
	K.INFNLSIK.N	U	3		474.7807	947.5469	947.5440	3.08	0	34	0.055	1	6553
tr|I7MKG0|I7MKG0_TETTS	TTHERM_00286880	Uncharacterized protein OS=Tetrahymena thermophila (strain SB210) OX=312017 GN=TTHERM_00286880 PE=4 SV=2	49226	34	1(1)	1(1)	0.07	2%	I7MKG0_uniprot
	Peptide	Unique	Matches	Modification	Observed	Mr(expt)	Mr(calc)	ppm	Miss	Score	Expect	Rank	Query
	K.YFSNNVVQK.D	U	1		549.7839	1097.5532	1097.5506	2.40	0	34	0.049	1	7188
tr|A0A1R2CSQ3|A0A1R2CSQ3_9CILI	SteCoe_5248	Protein kinase domain-containing protein OS=Stentor coeruleus OX=5963 GN=SteCoe_5248 PE=3 SV=1	50236	34	1(1)	1(1)	0.07	1%	A0A1R2CSQ3_uniprot
	Peptide	Unique	Matches	Modification	Observed	Mr(expt)	Mr(calc)	ppm	Miss	Score	Expect	Rank	Query
	-.MNLFER.S	U	1		405.2040	808.3934	808.3901	4.05	0	34	0.048	1	5775
tr|A0A0V0Q7M0|A0A0V0Q7M0_PSEPJ	PPERSA_03400	Uncharacterized protein OS=Pseudocohnilembus persalinus OX=266149 GN=PPERSA_03400 PE=4 SV=1	46639	33	1(0)	1(0)	0.07	2%	A0A0V0Q7M0_uniprot
	Peptide	Unique	Matches	Modification	Observed	Mr(expt)	Mr(calc)	ppm	Miss	Score	Expect	Rank	Query
	R.ATNEVVVLR.D	U	1		500.7928	999.5710	999.5713	-0.26	0	33	0.085	1	6741
tr|A0A077ZM85|A0A077ZM85_STYLE	Contig10668.g11389	Phosphoglycerate kinase OS=Stylonychia lemnae OX=5949 GN=Contig10668.g11389 PE=3 SV=1	45535	33	1(0)	1(0)	0.07	1%	A0A077ZM85_uniprot
	Peptide	Unique	Matches	Modification	Observed	Mr(expt)	Mr(calc)	ppm	Miss	Score	Expect	Rank	Query
	R.VDFNVPIK.E	U	1		466.2680	930.5215	930.5175	4.36	0	33	0.096	1	6496
tr|A0A1R2C7F1|A0A1R2C7F1_9CILI	SteCoe_13842	Uncharacterized protein OS=Stentor coeruleus OX=5963 GN=SteCoe_13842 PE=4 SV=1	70906	33	7(1)	1(1)	0.05	1%	A0A1R2C7F1_uniprot
	Peptide	Unique	Matches	Modification	Observed	Mr(expt)	Mr(calc)	ppm	Miss	Score	Expect	Rank	Query
	K.IWLSLPK.T	U	2		856.5260	855.5187	855.5218	-3.60	0	(12)	5.7	1	6101
	K.IWLSLPK.T	U	5		428.7672	855.5198	855.5218	-2.33	0	33	0.051	1	6102
tr|A0A1R2BZP4|A0A1R2BZP4_9CILI	SteCoe_17254	Uncharacterized protein OS=Stentor coeruleus OX=5963 GN=SteCoe_17254 PE=4 SV=1	71550	32	2(1)	1(1)	0.05	1%	A0A1R2BZP4_uniprot
	Peptide	Unique	Matches	Modification	Observed	Mr(expt)	Mr(calc)	ppm	Miss	Score	Expect	Rank	Query
	K.TPLDILR.D	U	1		827.5011	826.4938	826.4912	3.13	0	(23)	0.34	1	5892
	K.TPLDILR.D	U	1		414.2545	826.4944	826.4912	3.78	0	32	0.044	1	5893
tr|A0A078A6J3|A0A078A6J3_STYLE	Contig6770.g7242	Uncharacterized protein OS=Stylonychia lemnae OX=5949 GN=Contig6770.g7242 PE=4 SV=1	85382	32	3(1)	1(1)	0.04	1%	A0A078A6J3_uniprot
	Peptide	Unique	Matches	Modification	Observed	Mr(expt)	Mr(calc)	ppm	Miss	Score	Expect	Rank	Query
	R.ERTFLKLLK.K	U	1		1147.7114	1146.7042	1146.7124	-7.23	2	32	0.027	1	7442
	R.ERTFLKLLK.K	U	2		574.3603	1146.7060	1146.7124	-5.60	2	(16)	0.74	9	7447
tr|A0A0V0R5J1|A0A0V0R5J1_PSEPJ	PPERSA_02614	Uncharacterized protein OS=Pseudocohnilembus persalinus OX=266149 GN=PPERSA_02614 PE=4 SV=1	71112	32	2(1)	1(1)	0.05	1%	A0A0V0R5J1_uniprot
	Peptide	Unique	Matches	Modification	Observed	Mr(expt)	Mr(calc)	ppm	Miss	Score	Expect	Rank	Query
	K.TLPLLISK.L	U	1		884.5842	883.5769	883.5742	3.01	0	32	0.02	1	6224
	K.TLPLLISK.L	U	1		442.7961	883.5777	883.5742	3.89	0	(22)	0.19	1	6225
tr|J9EIT4|J9EIT4_9SPIT	OXYTRI_13754	Casein kinase I isoform epsilon OS=Oxytricha trifallax OX=1172189 GN=OXYTRI_13754 PE=4 SV=1	53878	32	1(0)	1(0)	0.06	1%	J9EIT4_uniprot
	Peptide	Unique	Matches	Modification	Observed	Mr(expt)	Mr(calc)	ppm	Miss	Score	Expect	Rank	Query
	K.GQLPWQGLK.A	U	1		513.7921	1025.5695	1025.5658	3.64	0	32	0.063	1	6879
tr|A0A1R2BFE2|A0A1R2BFE2_9CILI	SteCoe_25345	Ribos_L4_asso_C domain-containing protein OS=Stentor coeruleus OX=5963 GN=SteCoe_25345 PE=4 SV=1	38203	31	4(2)	1(1)	0.18	3%	A0A1R2BFE2_uniprot
	Peptide	Unique	Matches	Modification	Observed	Mr(expt)	Mr(calc)	ppm	Miss	Score	Expect	Rank	Query
	R.AAQGAFGNMCR.S	U	1		591.7605	1181.5064	1181.5070	-0.46	0	(27)	0.062	1	7614
	R.AAQGAFGNMCR.S	U	1		1182.5147	1181.5074	1181.5070	0.33	0	32	0.021	1	7615
	R.AAQGAFGN->M<-CR.S	U	2	Oxidation (M)	599.7590	1197.5035	1197.5019	1.34	0	(19)	0.26	1	7694
tr|I7LY56|I7LY56_TETTS	TTHERM_00497890	Uncharacterized protein OS=Tetrahymena thermophila (strain SB210) OX=312017 GN=TTHERM_00497890 PE=4 SV=2	99534	31	3(1)	1(1)	0.03	0%	I7LY56_uniprot
	Peptide	Unique	Matches	Modification	Observed	Mr(expt)	Mr(calc)	ppm	Miss	Score	Expect	Rank	Query
	K.LLNLPIER.Q	U	1		967.5976	966.5903	966.5862	4.29	0	(6)	10	9	6615
	K.LLNLPIER.Q	U	2		484.3029	966.5913	966.5862	5.28	0	31	0.028	1	6616
tr|A0A077ZTL1|A0A077ZTL1_STYLE	Contig16541.g17613	Protein kinase domain containing protein OS=Stylonychia lemnae OX=5949 GN=Contig16541.g17613 PE=4 SV=1	191088	31	3(1)	3(1)	0.02	1%	A0A077ZTL1_uniprot
	Peptide	Unique	Matches	Modification	Observed	Mr(expt)	Mr(calc)	ppm	Miss	Score	Expect	Rank	Query
	R.IIPIDK.L	U	1		698.4448	697.4375	697.4374	0.19	0	31	0.013	1	5115
	K.IG->M<-WIPR.R	U	1	Oxidation (M)	444.7423	887.4701	887.4687	1.50	0	13	15	2	6238
	K.LLNKFN->M<-VPK.Y	U	1	Oxidation (M)	610.3501	1218.6856	1218.6794	5.09	1	4	49	1	7796
tr|A0A0V0QX12|A0A0V0QX12_PSEPJ	PPERSA_07094	MIR motif OS=Pseudocohnilembus persalinus OX=266149 GN=PPERSA_07094 PE=4 SV=1	317452	31	5(1)	1(1)	0.01	0%	A0A0V0QX12_uniprot
	Peptide	Unique	Matches	Modification	Observed	Mr(expt)	Mr(calc)	ppm	Miss	Score	Expect	Rank	Query
	K.IKFGDTIILK.L	U	1		1147.7114	1147.7114	1146.7042	2.55	1	(24)	0.17	3	7442
	K.IKFGDTIILK.L	U	1		383.2421	1146.7045	1146.7012	2.82	1	31	0.032	1	7443
	K.IKFGDTIILK.L	U	3		574.3603	574.3603	1146.7060	4.18	1	(18)	0.45	4	7447
tr|J9HLL6|J9HLL6_9SPIT	OXYTRI_13793	Protein kinase domain containing protein OS=Oxytricha trifallax OX=1172189 GN=OXYTRI_13793 PE=4 SV=1	81945	31	3(0)	1(0)	0.04	1%	J9HLL6_uniprot
	Peptide	Unique	Matches	Modification	Observed	Mr(expt)	Mr(calc)	ppm	Miss	Score	Expect	Rank	Query
	K.DLFEISIMK.G	U	1		1095.5806	1094.5733	1094.5682	4.69	0	31	0.11	1	7166
	K.DLFEISIMK.G	U	2		548.2943	1094.5741	1094.5682	5.40	0	(21)	0.99	1	7167
tr|A0A0V0QRI2|A0A0V0QRI2_PSEPJ	PPERSA_06504	Kinesin-like protein OS=Pseudocohnilembus persalinus OX=266149 GN=PPERSA_06504 PE=3 SV=1	92874	31	1(1)	1(1)	0.04	0%	A0A0V0QRI2_uniprot
	Peptide	Unique	Matches	Modification	Observed	Mr(expt)	Mr(calc)	ppm	Miss	Score	Expect	Rank	Query
	R.ILELVIK.N	U	1		827.5638	826.5566	826.5528	4.60	0	31	0.022	1	5894
tr|G0QZM0|G0QZM0_ICHMG	IMG5_158080	Histone H2A OS=Ichthyophthirius multifiliis (strain G5) OX=857967 GN=IMG5_158080 PE=3 SV=1	15652	31	3(1)	3(1)	0.48	20%	G0QZM0_uniprot
	Peptide	Unique	Matches	Modification	Observed	Mr(expt)	Mr(calc)	ppm	Miss	Score	Expect	Rank	Query
	R.HLLLAIR.G	U	1		418.2815	834.5484	834.5439	5.39	0	21	0.014	1	5980
	K.AGLQFPVGR.I		1		472.7706	943.5266	943.5240	2.85	0	30	0.21	1	6540
	K.ATVAGGGVIPHIHK.A	U	1		452.9310	1355.7713	1355.7674	2.86	0	5	45	3	8409
tr|Q23MI1|Q23MI1_TETTS	TTHERM_00617810	Uncharacterized protein OS=Tetrahymena thermophila (strain SB210) OX=312017 GN=TTHERM_00617810 PE=4 SV=2	94156	30	5(1)	3(1)	0.03	3%	Q23MI1_uniprot
	Peptide	Unique	Matches	Modification	Observed	Mr(expt)	Mr(calc)	ppm	Miss	Score	Expect	Rank	Query
	K.LVFVPFK.K	U	1		425.2670	848.5194	848.5160	3.97	0	23	0.4	1	6078
	R.INSKVVEILK.T	U	1		1142.7172	1141.7099	1141.7070	2.50	1	30	0.045	1	7415
	R.INSKVVEILK.T	U	1		381.5777	1141.7114	1141.7070	3.79	1	(21)	0.31	1	7416
	R.INSKVVEILK.T	U	1		571.8633	1141.7120	1141.7070	4.36	1	(12)	2.3	6	7417
	R.FFIEQNKIDK.G	U	1		641.3488	1280.6831	1280.6765	5.17	1	14	6.1	1	8069
tr|A0A1R2CSC7|A0A1R2CSC7_9CILI	SteCoe_5467	VWFA domain-containing protein OS=Stentor coeruleus OX=5963 GN=SteCoe_5467 PE=4 SV=1	51870	30	1(1)	1(1)	0.06	1%	A0A1R2CSC7_uniprot
	Peptide	Unique	Matches	Modification	Observed	Mr(expt)	Mr(calc)	ppm	Miss	Score	Expect	Rank	Query
	K.IFAFIR.K	U	1		383.7354	765.4563	765.4537	3.39	0	30	0.032	1	5555
tr|J9J0W0|J9J0W0_9SPIT	OXYTRI_24019	PABC domain-containing protein OS=Oxytricha trifallax OX=1172189 GN=OXYTRI_24019 PE=4 SV=1	50372	30	2(1)	1(1)	0.07	2%	J9J0W0_uniprot
	Peptide	Unique	Matches	Modification	Observed	Mr(expt)	Mr(calc)	ppm	Miss	Score	Expect	Rank	Query
	K.LYDGIKLLVK.L	U	1		1161.7255	1160.7182	1160.7169	1.13	1	30	0.026	1	7511
	K.LYDGIKLLVK.L	U	1		581.3679	1160.7213	1160.7169	3.80	1	(9)	2.1	7	7512
tr|Q24HT5|Q24HT5_TETTS	TTHERM_01133960	Uncharacterized protein OS=Tetrahymena thermophila (strain SB210) OX=312017 GN=TTHERM_01133960 PE=4 SV=1	97823	30	2(1)	2(1)	0.03	2%	Q24HT5_uniprot
	Peptide	Unique	Matches	Modification	Observed	Mr(expt)	Mr(calc)	ppm	Miss	Score	Expect	Rank	Query
	K.LQLLIR.L	U	1		378.2613	754.5080	754.5065	2.05	0	30	0.012	1	5451
	K.IIIRRDALNTSR.G	U	1		476.6266	1426.8580	1426.8368	14.9	2	4	20	1	8737
tr|G0R5M8|G0R5M8_ICHMG	IMG5_199770	Uncharacterized protein OS=Ichthyophthirius multifiliis (strain G5) OX=857967 GN=IMG5_199770 PE=4 SV=1	96144	30	1(0)	1(0)	0.03	1%	G0R5M8_uniprot
	Peptide	Unique	Matches	Modification	Observed	Mr(expt)	Mr(calc)	ppm	Miss	Score	Expect	Rank	Query
	K.ENQQENTNKK.K	U	1		616.7995	1231.5844	1231.5793	4.22	1	30	0.11	1	7845
tr|A0D0C8|A0D0C8_PARTE	GSPATT00012047001	Uncharacterized protein OS=Paramecium tetraurelia OX=5888 GN=GSPATT00012047001 PE=3 SV=1	47599	30	3(0)	2(0)	0.07	4%	A0D0C8_uniprot
	Peptide	Unique	Matches	Modification	Observed	Mr(expt)	Mr(calc)	ppm	Miss	Score	Expect	Rank	Query
	K.ITDFGFAK.K	U	1		898.4695	897.4623	897.4596	2.94	0	30	0.13	1	6277
	K->.<-QIPPPWVPYLR.S	U	1	Gln->pyro-Glu (N-term Q)	674.8713	1347.7281	1347.7339	-4.32	0	(2)	1.1e+002	4	8366
	K.QIPPPWVPYLR.S	U	1		683.3856	1364.7567	1364.7605	-2.78	0	4	42	7	8454
sp|P15689|NDUS2_PARTE	NAD7	NADH-ubiquinone oxidoreductase 49 kDa subunit OS=Paramecium tetraurelia OX=5888 GN=NAD7 PE=3 SV=1	46503	29	4(1)	2(1)	0.15	3%	P15689_uniprot
	Peptide	Unique	Matches	Modification	Observed	Mr(expt)	Mr(calc)	ppm	Miss	Score	Expect	Rank	Query
	K.YWSEGFK.I	U	1		916.4229	915.4156	915.4127	3.22	0	29	0.055	1	6433
	K.YWSEGFK.I	U	1		458.7160	915.4174	915.4127	5.17	0	(19)	0.55	1	6434
	K.IMEFYER.V		1		987.4633	986.4560	986.4531	2.90	0	(13)	2.6	1	6687
	K.IMEFYER.V		1		494.2363	986.4580	986.4531	4.99	0	24	0.22	1	6688
tr|A0DXA7|A0DXA7_PARTE	GSPATT00021306001	Uncharacterized protein OS=Paramecium tetraurelia OX=5888 GN=GSPATT00021306001 PE=4 SV=1	173483	29	1(0)	1(0)	0.02	0%	A0DXA7_uniprot
	Peptide	Unique	Matches	Modification	Observed	Mr(expt)	Mr(calc)	ppm	Miss	Score	Expect	Rank	Query
	K.FEIQTTQR.E	U	1		511.7714	1021.5282	1021.5193	8.78	0	29	0.18	1	6851
tr|A0CP15|A0CP15_PARTE	GSPATT00008923001	Uncharacterized protein OS=Paramecium tetraurelia OX=5888 GN=GSPATT00008923001 PE=4 SV=1	68395	29	1(1)	1(1)	0.05	1%	A0CP15_uniprot
	Peptide	Unique	Matches	Modification	Observed	Mr(expt)	Mr(calc)	ppm	Miss	Score	Expect	Rank	Query
	K.LPLVLR.M	U	1		355.7509	709.4872	709.4850	3.10	0	29	0.0038	1	5190
tr|A0BT41|A0BT41_PARTE	GSPATT00031940001	PHB domain-containing protein OS=Paramecium tetraurelia OX=5888 GN=GSPATT00031940001 PE=4 SV=1	39530	29	1(0)	1(0)	0.08	2%	A0BT41_uniprot
	Peptide	Unique	Matches	Modification	Observed	Mr(expt)	Mr(calc)	ppm	Miss	Score	Expect	Rank	Query
	R.DTILQAAGK.F	U	1		458.7599	915.5052	915.5025	2.94	0	29	0.31	1	6437
tr|A0A1R2BRF4|A0A1R2BRF4_9CILI	SteCoe_20697	Uncharacterized protein OS=Stentor coeruleus OX=5963 GN=SteCoe_20697 PE=4 SV=1	202577	28	1(0)	1(0)	0.02	0%	A0A1R2BRF4_uniprot
	Peptide	Unique	Matches	Modification	Observed	Mr(expt)	Mr(calc)	ppm	Miss	Score	Expect	Rank	Query
	R.YTPQLFR.V	U	1		462.7522	923.4898	923.4865	3.56	0	28	0.15	1	6467
tr|A0A0V0QS62|A0A0V0QS62_PSEPJ	PPERSA_06779	Uncharacterized protein OS=Pseudocohnilembus persalinus OX=266149 GN=PPERSA_06779 PE=4 SV=1	90079	28	2(0)	1(0)	0.04	1%	A0A0V0QS62_uniprot
	Peptide	Unique	Matches	Modification	Observed	Mr(expt)	Mr(calc)	ppm	Miss	Score	Expect	Rank	Query
	K.QLQKNLDNLLK.E	U	1		663.8842	1325.7538	1325.7667	-9.73	1	(16)	2.4	2	8278
	K.QLQKNLDNLLK.E	U	1		442.9254	1325.7544	1325.7667	-9.23	1	28	0.13	1	8279
tr|J9I2B2|J9I2B2_9SPIT	OXYTRI_07255	Uncharacterized protein OS=Oxytricha trifallax OX=1172189 GN=OXYTRI_07255 PE=4 SV=1	79746	28	2(0)	1(0)	0.04	1%	J9I2B2_uniprot
	Peptide	Unique	Matches	Modification	Observed	Mr(expt)	Mr(calc)	ppm	Miss	Score	Expect	Rank	Query
	R.QLEAQQQMEQKR.K	U	1		758.8766	1515.7386	1515.7463	-5.09	1	28	0.21	1	9148
	R.QLEAQQQ->M<-EQKR.K	U	1	Oxidation (M)	766.8754	1531.7362	1531.7413	-3.31	1	(1)	1e+002	5	9215
tr|Q27196|Q27196_TETPY		Ubiquitin OS=Tetrahymena pyriformis OX=5908 PE=4 SV=1	42664	27	3(0)	3(0)	0.08	7%	Q27196_uniprot
	Peptide	Unique	Matches	Modification	Observed	Mr(expt)	Mr(calc)	ppm	Miss	Score	Expect	Rank	Query
	-.MQIFVK.T		1		383.2216	764.4287	764.4255	4.20	0	27	0.27	1	5549
	R.TISDYNIQK.E	U	1		541.2807	1080.5468	1080.5451	1.60	0	27	0.28	1	7102
	R.LIFAGKQLEDAR.T	U	1		680.8748	1359.7351	1359.7510	-11.72	1	8	27	5	8432
tr|A0A1R2B008|A0A1R2B008_9CILI	SteCoe_31992	Uncharacterized protein OS=Stentor coeruleus OX=5963 GN=SteCoe_31992 PE=4 SV=1	108112	27	1(0)	1(0)	0.03	0%	A0A1R2B008_uniprot
	Peptide	Unique	Matches	Modification	Observed	Mr(expt)	Mr(calc)	ppm	Miss	Score	Expect	Rank	Query
	K.QFGDEKNK.I	U	1		483.2341	964.4536	964.4614	-8.03	1	27	0.23	1	6611
tr|A0E1J8|A0E1J8_PARTE	GSPATT00022335001	Uncharacterized protein OS=Paramecium tetraurelia OX=5888 GN=GSPATT00022335001 PE=4 SV=1	36316	26	1(0)	1(0)	0.09	4%	A0E1J8_uniprot
	Peptide	Unique	Matches	Modification	Observed	Mr(expt)	Mr(calc)	ppm	Miss	Score	Expect	Rank	Query
	R.QCEQLQSQVENQTK.I	U	1		860.4045	1718.7944	1718.7894	2.94	0	26	0.19	1	10017
tr|G0R2E6|G0R2E6_ICHMG	IMG5_177120	von willebrand factor type a domain protein OS=Ichthyophthirius multifiliis (strain G5) OX=857967 GN=IMG5_177120 PE=4 SV=1	39753	26	1(1)	1(1)	0.08	2%	G0R2E6_uniprot
	Peptide	Unique	Matches	Modification	Observed	Mr(expt)	Mr(calc)	ppm	Miss	Score	Expect	Rank	Query
	K.INPQILLK.F	U	1		469.8077	937.6009	937.5960	5.23	0	26	0.027	1	6524
tr|A0A0V0QXB9|A0A0V0QXB9_PSEPJ	PPERSA_11523	p-loop containing nucleoside triphosphate hydrolase OS=Pseudocohnilembus persalinus OX=266149 GN=PPERSA_11523 PE=3 SV=1	277548	26	1(0)	1(0)	0.01	0%	A0A0V0QXB9_uniprot
	Peptide	Unique	Matches	Modification	Observed	Mr(expt)	Mr(calc)	ppm	Miss	Score	Expect	Rank	Query
	K.INEFSQIK.E	U	1		489.7690	977.5234	977.5182	5.36	0	26	0.43	1	6653
tr|A0A1R2BQ84|A0A1R2BQ84_9CILI	SteCoe_21366	Uncharacterized protein OS=Stentor coeruleus OX=5963 GN=SteCoe_21366 PE=4 SV=1	18154	25	1(0)	1(0)	0.19	5%	A0A1R2BQ84_uniprot
	Peptide	Unique	Matches	Modification	Observed	Mr(expt)	Mr(calc)	ppm	Miss	Score	Expect	Rank	Query
	K.FLTTKGMK.Q	U	1		463.2622	924.5099	924.5103	-0.37	1	25	0.32	1	6471
tr|I7MFA4|I7MFA4_TETTS	TTHERM_00138150	Acyl-CoA dehydrogenase OS=Tetrahymena thermophila (strain SB210) OX=312017 GN=TTHERM_00138150 PE=3 SV=1	46689	25	2(0)	2(0)	0.07	5%	I7MFA4_uniprot
	Peptide	Unique	Matches	Modification	Observed	Mr(expt)	Mr(calc)	ppm	Miss	Score	Expect	Rank	Query
	K.GPFSCLNNAR.F	U	1		568.2727	1134.5309	1134.5240	6.04	0	25	0.45	1	7371
	R.ASITGMIL->M<-DNVR.V	U	1	Oxidation (M)	718.8563	1435.6980	1435.7163	-12.77	0	0	1.5e+002	1	8777
tr|A0A078AAS8|A0A078AAS8_STYLE	Contig13890.g14826	Uncharacterized protein OS=Stylonychia lemnae OX=5949 GN=Contig13890.g14826 PE=4 SV=1	16612	25	1(1)	1(1)	0.20	6%	A0A078AAS8_uniprot
	Peptide	Unique	Matches	Modification	Observed	Mr(expt)	Mr(calc)	ppm	Miss	Score	Expect	Rank	Query
	K.LIISGRLVKK.R	U	1		563.8848	1125.7550	1125.7597	-4.22	2	25	0.015	1	7333
tr|G0QSF8|G0QSF8_ICHMG	IMG5_100900	Uncharacterized protein OS=Ichthyophthirius multifiliis (strain G5) OX=857967 GN=IMG5_100900 PE=4 SV=1	63557	24	1(0)	1(0)	0.05	1%	G0QSF8_uniprot
	Peptide	Unique	Matches	Modification	Observed	Mr(expt)	Mr(calc)	ppm	Miss	Score	Expect	Rank	Query
	R.DPFPLMLR.R	U	1		494.7700	987.5254	987.5212	4.26	0	24	0.8	1	6693
tr|J9IUY7|J9IUY7_9SPIT	OXYTRI_23108	C2 NT-type domain-containing protein OS=Oxytricha trifallax OX=1172189 GN=OXYTRI_23108 PE=4 SV=1	38303	24	1(0)	1(0)	0.09	3%	J9IUY7_uniprot
	Peptide	Unique	Matches	Modification	Observed	Mr(expt)	Mr(calc)	ppm	Miss	Score	Expect	Rank	Query
	K.LQDLNNQIEISK.Q	U	1		707.8823	1413.7500	1413.7463	2.58	0	24	0.63	1	8674
tr|A0A1R2B583|A0A1R2B583_9CILI	SteCoe_29754	Uncharacterized protein OS=Stentor coeruleus OX=5963 GN=SteCoe_29754 PE=4 SV=1	73293	24	1(0)	1(0)	0.04	1%	A0A1R2B583_uniprot
	Peptide	Unique	Matches	Modification	Observed	Mr(expt)	Mr(calc)	ppm	Miss	Score	Expect	Rank	Query
	K.YSDFVDQVK.K	U	1		550.7653	1099.5160	1099.5186	-2.39	0	24	0.3	1	7195
tr|A0A0V0QCE9|A0A0V0QCE9_PSEPJ	PPERSA_07880	p-loop containing nucleoside triphosphate hydrolase OS=Pseudocohnilembus persalinus OX=266149 GN=PPERSA_07880 PE=4 SV=1	44975	24	1(1)	1(1)	0.07	1%	A0A0V0QCE9_uniprot
	Peptide	Unique	Matches	Modification	Observed	Mr(expt)	Mr(calc)	ppm	Miss	Score	Expect	Rank	Query
	R.GILPLLK.K	U	1		377.2669	752.5193	752.5160	4.35	0	24	0.011	1	5444
tr|A0A0V0QX10|A0A0V0QX10_PSEPJ	PPERSA_07100	Ion_trans_2 domain-containing protein OS=Pseudocohnilembus persalinus OX=266149 GN=PPERSA_07100 PE=4 SV=1	62626	23	1(0)	1(0)	0.05	2%	A0A0V0QX10_uniprot
	Peptide	Unique	Matches	Modification	Observed	Mr(expt)	Mr(calc)	ppm	Miss	Score	Expect	Rank	Query
	R.TLLMLSQWYNNR.S	U	1		769.8984	1537.7823	1537.7711	7.30	0	23	0.88	1	9272
tr|A0BCT0|A0BCT0_PARTE	GSPATT00004441001	Peptidase_M24 domain-containing protein OS=Paramecium tetraurelia OX=5888 GN=GSPATT00004441001 PE=4 SV=1	41603	23	2(0)	1(0)	0.08	2%	A0BCT0_uniprot
	Peptide	Unique	Matches	Modification	Observed	Mr(expt)	Mr(calc)	ppm	Miss	Score	Expect	Rank	Query
	R.AFEDEITAK.L	U	2		512.2548	1022.4951	1022.4920	3.00	0	23	0.69	1	6860
tr|A0A078AT03|A0A078AT03_STYLE	Contig10361.g11056	Uncharacterized protein OS=Stylonychia lemnae OX=5949 GN=Contig10361.g11056 PE=4 SV=1	48669	22	1(0)	1(0)	0.07	2%	A0A078AT03_uniprot
	Peptide	Unique	Matches	Modification	Observed	Mr(expt)	Mr(calc)	ppm	Miss	Score	Expect	Rank	Query
	K.SVNKELIEDVR.K	U	1		651.3589	1300.7032	1300.6987	3.52	1	22	1	1	8149
tr|A0A1R2CAK0|A0A1R2CAK0_9CILI	SteCoe_12529	Uncharacterized protein OS=Stentor coeruleus OX=5963 GN=SteCoe_12529 PE=4 SV=1	55780	22	3(0)	1(0)	0.06	2%	A0A1R2CAK0_uniprot
	Peptide	Unique	Matches	Modification	Observed	Mr(expt)	Mr(calc)	ppm	Miss	Score	Expect	Rank	Query
	K.K->M<-ETMSTKLEK.F	U	1	Oxidation (M)	447.8953	1340.6640	1340.6679	-2.97	2	(3)	63	1	8331
	K.K->M<-ETMSTKLEK.F	U	1	Oxidation (M)	671.3393	1340.6640	1340.6679	-2.92	2	(8)	20	2	8332
	K.K->M<-ET->M<-STKLEK.F	U	1	2 Oxidation (M)	679.3385	1356.6624	1356.6629	-0.30	2	22	0.8	1	8415
tr|A0A077ZVR0|A0A077ZVR0_STYLE	Contig7352.g7855	Uncharacterized protein OS=Stylonychia lemnae OX=5949 GN=Contig7352.g7855 PE=4 SV=1	128709	22	3(0)	2(0)	0.03	1%	A0A077ZVR0_uniprot
	Peptide	Unique	Matches	Modification	Observed	Mr(expt)	Mr(calc)	ppm	Miss	Score	Expect	Rank	Query
	R.LYYLR.N	U	1		727.4134	726.4061	726.4064	-0.44	0	24	0.32	3	5290
	R.LYYLR.N	U	1		364.2107	726.4069	726.4064	0.63	0	(21)	0.64	3	5291
	K.LQLNLEIQNRQK.D	U	1		748.9287	1495.8429	1495.8470	-2.78	1	22	0.5	1	9063
tr|J9IIA7|J9IIA7_9SPIT	OXYTRI_21761	Central apparatus associated protein C1a-34 OS=Oxytricha trifallax OX=1172189 GN=OXYTRI_21761 PE=4 SV=1	30292	22	1(0)	1(0)	0.11	4%	J9IIA7_uniprot
	Peptide	Unique	Matches	Modification	Observed	Mr(expt)	Mr(calc)	ppm	Miss	Score	Expect	Rank	Query
	R.LENGKIIPPR.E	U	1		568.8407	1135.6668	1135.6713	-3.93	1	22	0.39	1	7377
tr|A0C9L4|A0C9L4_PARTE	GSPATT00006787001	Uncharacterized protein OS=Paramecium tetraurelia OX=5888 GN=GSPATT00006787001 PE=4 SV=1	25579	22	2(0)	1(0)	0.13	5%	A0C9L4_uniprot
	Peptide	Unique	Matches	Modification	Observed	Mr(expt)	Mr(calc)	ppm	Miss	Score	Expect	Rank	Query
	K.ELGNQIYLFLR.S	U	1		1365.7632	1364.7559	1364.7452	7.84	0	22	0.71	1	8453
	K.ELGNQIYLFLR.S	U	1		683.3856	683.3856	1364.7567	8.41	0	(10)	12	3	8454
tr|J9IE89|J9IE89_9SPIT	OXYTRI_23856	Ubiquitin carboxyl-terminal hydrolase OS=Oxytricha trifallax OX=1172189 GN=OXYTRI_23856 PE=4 SV=1	405086	21	2(0)	2(0)	0.01	0%	J9IE89_uniprot
	Peptide	Unique	Matches	Modification	Observed	Mr(expt)	Mr(calc)	ppm	Miss	Score	Expect	Rank	Query
	K.FVNNWLRMR.V	U	1		618.3282	1234.6418	1234.6393	2.04	1	21	1.6	1	7860
	R.LMNLLFNQ->M<-LDQVR.V	U	1	Oxidation (M)	875.9450	1749.8755	1749.8906	-8.64	0	10	17	1	10127
tr|A0A078ALV1|A0A078ALV1_STYLE	Contig16889.g819	Uncharacterized protein OS=Stylonychia lemnae OX=5949 GN=Contig16889.g819 PE=4 SV=1	31092	20	1(0)	1(0)	0.11	4%	A0A078ALV1_uniprot
	Peptide	Unique	Matches	Modification	Observed	Mr(expt)	Mr(calc)	ppm	Miss	Score	Expect	Rank	Query
	K.QEQLDIIHQFK.I	U	1		699.8733	1397.7321	1397.7303	1.32	0	20	1.4	1	8600
tr|A0C6D5|A0C6D5_PARTE	GSPATT00035481001	Uncharacterized protein OS=Paramecium tetraurelia OX=5888 GN=GSPATT00035481001 PE=4 SV=1	34245	20	1(0)	1(0)	0.10	2%	A0C6D5_uniprot
	Peptide	Unique	Matches	Modification	Observed	Mr(expt)	Mr(calc)	ppm	Miss	Score	Expect	Rank	Query
	K.GIPLKIY.-	U	1		803.5050	802.4977	802.4953	3.08	1	20	0.79	1	5761
tr|A0A0V0QMV0|A0A0V0QMV0_PSEPJ	PPERSA_04108	WD40-repeat-containing domain OS=Pseudocohnilembus persalinus OX=266149 GN=PPERSA_04108 PE=4 SV=1	74753	19	1(0)	1(0)	0.04	1%	A0A0V0QMV0_uniprot
	Peptide	Unique	Matches	Modification	Observed	Mr(expt)	Mr(calc)	ppm	Miss	Score	Expect	Rank	Query
	K.QAQNEIQDLK.L	U	1		593.8033	1185.5920	1185.5989	-5.85	0	19	1.3	1	7631
tr|A0A1R2BWN7|A0A1R2BWN7_9CILI	SteCoe_18461	TYR_PHOSPHATASE_2 domain-containing protein OS=Stentor coeruleus OX=5963 GN=SteCoe_18461 PE=4 SV=1	47991	19	1(0)	1(0)	0.07	2%	A0A1R2BWN7_uniprot
	Peptide	Unique	Matches	Modification	Observed	Mr(expt)	Mr(calc)	ppm	Miss	Score	Expect	Rank	Query
	K.LYWISDKTPPK.N	U	1		449.9170	1346.7291	1346.7234	4.18	1	19	2.1	1	8356
tr|J9I501|J9I501_9SPIT	OXYTRI_14235	DNA double-strand break repair rad50 ATPase, putative OS=Oxytricha trifallax OX=1172189 GN=OXYTRI_14235 PE=4 SV=1	67863	18	1(0)	1(0)	0.05	2%	J9I501_uniprot
	Peptide	Unique	Matches	Modification	Observed	Mr(expt)	Mr(calc)	ppm	Miss	Score	Expect	Rank	Query
	K.GLASGGIQPRSD->M<-LGNK.Y	U	1	Oxidation (M)	858.9316	1715.8486	1715.8625	-8.07	1	18	2.4	1	9997
tr|J9IJA4|J9IJA4_9SPIT	OXYTRI_03783	Uncharacterized protein OS=Oxytricha trifallax OX=1172189 GN=OXYTRI_03783 PE=4 SV=1	43896	16	2(0)	1(0)	0.08	4%	J9IJA4_uniprot
	Peptide	Unique	Matches	Modification	Observed	Mr(expt)	Mr(calc)	ppm	Miss	Score	Expect	Rank	Query
	R.SNIRVLFQLVEAPMNQK.A	U	2		994.0473	1986.0800	1986.0720	4.03	1	16	2.8	1	10943
tr|I7LVA2|I7LVA2_TETTS	TTHERM_00438840	Tubulin-tyrosine ligase family protein OS=Tetrahymena thermophila (strain SB210) OX=312017 GN=TTHERM_00438840 PE=4 SV=2	147198	15	1(0)	1(0)	0.02	0%	I7LVA2_uniprot
	Peptide	Unique	Matches	Modification	Observed	Mr(expt)	Mr(calc)	ppm	Miss	Score	Expect	Rank	Query
	K.RS->M<-TQIESHAK.M	U	1	Oxidation (M)	652.3221	1302.6296	1302.6350	-4.15	1	15	3.6	1	8156
tr|J9I513|J9I513_9SPIT	OXYTRI_14219	RNA-binding proteins (RRM domain) OS=Oxytricha trifallax OX=1172189 GN=OXYTRI_14219 PE=4 SV=1	123029	14	1(0)	1(0)	0.03	1%	J9I513_uniprot
	Peptide	Unique	Matches	Modification	Observed	Mr(expt)	Mr(calc)	ppm	Miss	Score	Expect	Rank	Query
	R.IISPDLSHTIDDK.Q	U	1		727.3843	1452.7541	1452.7460	5.58	0	14	5.9	1	8862
tr|A0E5V0|A0E5V0_PARTE	GSPATT00003529001	Uncharacterized protein OS=Paramecium tetraurelia OX=5888 GN=GSPATT00003529001 PE=3 SV=1	126277	14	2(0)	2(0)	0.03	1%	A0E5V0_uniprot
	Peptide	Unique	Matches	Modification	Observed	Mr(expt)	Mr(calc)	ppm	Miss	Score	Expect	Rank	Query
	K.LPIIDK.N	U	1		698.4448	698.4448	697.4375	0.19	0	20	0.18	5	5115
	K.KSKTLP->M<-IASLIK.S	U	1	Oxidation (M)	723.4308	1444.8471	1444.8687	-14.90	2	14	2.4	1	8826

## Sheet: Accession numbers in this study
>XP_004027509.1 tubulin beta, putative [Ichthyophthirius multifiliis]
MREIVHVQGGQCGNQIGAKFWEVISDEHGIDPTGTYHGDSDLQLERINVYYNEATGGRYVPRAILMDLEPGTMDSVRAGP
FGQLFRPDNFVFGQTGAGNNWAKGHYTEGAELIDSVLDVVRKEAEGCDCLQGFQITHSLGGGTGSGMGTLLISKVREEYP
DRIMETFSVVPSPKVSDTVVEPYNATLSVHQLVENADECMVIDNEALYDICFRTLKLTTPTYGDLNHLVSAAMSGVTCCL
RFPGQLNSDLRKLAVNLIPFPRLHFFMIGFAPLTSRGSQQYRALTVPELTQQMFDAKNMMCAADPRHGRYLTASALFRGR
MSTKEVDEQMLNVQNKNSSYFVEWIPNNIKSSICDIPPKGLKMAVTFVGNSTAIQEMFKRVAEQFTAMFRRKAFLHWYTG
EGMDEMEFTEAESNMNDLVSEYQQYQDATAEEEGEFDEEEQAN
>XP_001023006.1 tubulin [Tetrahymena thermophila SB210]
MREIVHIQGGQCGNQIGAKFWEVISDEHGIDPTGTYHGDSDLQLERINVYYNEATGGRYVPRAILMDLEPGTMDSVRAGP
FGQLFRPDNFVFGQTGAGNNWAKGHYTEGAELIDSVLDVVRKEAEGCDCLQGFQITHSLGGGTGSGMGTLLISKVREEYP
DRIMETFSVVPSPKVSDTVVEPYNATLSVHQLVENADECMVIDNEALYDICFRTLKLTTPTYGDLNHLVSAAMSGVTCCL
RFPGQLNSDLRKLAVNLIPFPRLHFFMIGFAPLTSRGSQQYRALTVPELTQQMFDAKNMMCAADPRHGRYLTASALFRGR
MSTKEVDEQMLNVQNKNSSYFVEWIPNNIKSSICDIPPKGLKMAVTFVGNSTAIQEMFKRVAEQFTAMFRRKAFLHWYTG
EGMDEMEFTEAESNMNDLVSEYQQYQDATAEEEGEFEEEEGEN
>QBH22542.1 I1 beta-tubulin 1 [Philasterides dicentrarchi]
MREIVHIQGGQCGNQIGAKFWEVISDEHGIDPTGTYHGDSDLQLERINVYYNEATGGRYVPRAILMDLEPGTMDSVRAGP
FGQLFRPDNFVFGQTGAGNNWAKGHYTEGAELIDSVLDVVRKEAEGCDCLQGFQITHSLGGGTGSGMGTLLISKVREEYP
DRIMETFSVVPSPKVSDTVVEPYNATLSVHQLVENADECMIIDNEALYDICFRTLKLTTPTYGDLNHLVSASISGVTTCL
RFPGQLNSDLRKLAVNLIPFPRLHFFMIGFAPLTSRGSQQYRALTVPELTQQMFDAKNMMCAADPRHGRYLTASALFRGR
MSTKEVDEQMLNVQNKNSSYFVEWIPNNIKSSICDIPPKGLKMAVTFVGNSTAIQEMFKRVAEQFTAMFRRKAFLHWYTG
EGMDEMEFTEAESNMNDLVSEYQQYQDATAEEEGEFDEEEGEM
>CAA31258.1 beta-tubulin [Tetrahymena pyriformis]
MREIVHIQGGQCGNQIGAKFWEVISDEHGIDPTGTYHGDSDLQLERINVYYNEATGGRYVPRAILMDLEPGTMDSVRAGP
FGQLFRPDNFVFGQTGAGNNWAKGHYTEGAELIDSVLDVVRKEAEGCDCLQGFLITHSLGGGTGSGMGTLLISKVREEYP
DRIMETFSVVPSPKVSDTVVEPYNATLSVHQLVENADECMVIDNEALYDICFRTLKLTTPTYGDLNHLVSAAMSGVTCCL
RFPGQLNSDLRKLAVNLIPFPRLHFFMIGFAPLTSRGSQQYRALTVPELTQQVFDAKNMMCAADPRHGRYLTASALFRGR
MSTKEVDEQMLNVQNKNSSYFVEWIPNNIKSSICDIPPKGLKMAVTFVGNSTAIQEMFKRVAEQFTAMFRRKAFLHWYTG
EGMDEMEFTEAESNMNDLVSEYQQYQDATAEEEGEFEEEEGEN
>ABA26935.1 beta-tubulin [Pseudocohnilembus persalinus]
MREIVHIQGGQCGNQIGAKFWEVISDEHGIDPTGTYHGDSDLQLERINVYYNEATGGRYVPRAILMDLEPGTMDSVRAGP
FGQLFRPDNFVFGQTGAGNNWAKGHYTEGAELIDSVLDVVGKEAEGCDCLQGFQITHSLGGGTGSGMGTLLISKVREEYP
DRIMETFSVVPSPKVSDTVVEPYNATLSVHQLVENADECMIIDNEALYDICFRTLKLTTPTYGDLNHLVSASMSGVTCCL
RFPGQLNSDLRKLAVNLVPFPRLHFFMIGFAPLTSRGSQQYRALTVPELTQQMFDAKNMMCAADPRHGRYLTASALFRGR
MSTKEVDEQMLNVQNKDSSYFVEWIPNNIKSSICDIPPKGLKMAVTFVGNSTAIQEMFKRVGEQFTAMFRRKAFLHWYTG
EGMDEMEFTEAESNMNDLVSEYQQYQDATAEEEGEFDEEEGEM
>AIA82422.1 beta-tubulin-like protein 01 [Stentor coeruleus]
MREIVHVQGGQCGNQIGAKFWEVISDEHGIDPTGTYHGDSDLQLERINVYYNEATGGRYVPRAILMDLEPGTMDSVRAGP
FGQLFRPDNFVFGQSGAGNNWAKGHYTEGAELIDTVLDVVRKEAEGCDCLQGFQVCHSLGGGTGSGMGTLLISKVREEYP
DRIMETFSVFPSPKVSDTVVEPYNATLSVHQLVENSDEVMVIDNEALYDICFRTLKLTTPTYGDLNHLVSASMSGVTCSI
RFPGQLNADLRKLAVNLIPFPRLHFFMIGFAPLTSRGSQQYRALTVPELTQQMYDAKNMMCASDPRHGRYLTAAAIFRGR
MSTKEVDEQMLNVQNKNSSYFVEWIPNNIKSSICDIPPKGLKMSVTFIGNSTAIQEMFKRVAEQFTAMFRRKAFLHWYTG
EGMDEMEFTEAESNMNDLVSEYQQYQDATAEEEGEFDEEXLKKKESLMRKKKPHKKNLNLVSHNICWKFFFG
>P20365.1 RecName: Full=Tubulin beta chain; AltName: Full=Beta-tubulin [Moneuplotes crassus]
MREIVHVQGGQCGNQIGAKFWEVISDEHGVDPTGTYHGDSDLQLERINVYYNEATGGRYVPRAVLMDLEPGTMDSVRAGP
FGQLFRPDNFVFGQTGAGNNWAKGHYTEGAELIDSVLDVVRKEAEGCDCLQGFQITHSLGGGTGSGMGTLLISKIREEYP
DRIMETFSVFPSPKVSDTVVEPYNATLSVHQLVENADEVMVIDNEALYDICFRTLKLTTPTYGDLNHLVSACISGVTSCL
RFPGQLNSDLRKLAVNLIPFPRLHFFMVGFAPLTSRGSQQYRALTVPELTQQMFDAKNMMCASDPRHGRYLTASAMFRGR
MSTKEVDEQMLNVQNKNSSYFVEWIPNNIKSSVCDIPPKGLKLASTFIGNSTAIQEMFKRVAEQFTAMFRRKAFLHWYTG
EGMDEMEFTEAESNMNDLVSEYQQYQDATAEEEGEYVEDEDEMDGM
>P11857.1 RecName: Full=Tubulin beta chain; AltName: Full=Beta-tubulin [Stylonychia lemnae]
MREIVHIQGGQCGNQIGAKFWEVISDEHGIDPTGTYHGDSDLQLERINVYYNEATGGRYVPRAVLMDLEPGTMDSVRAGP
FGQLFRPDNFVFGQSGAGNNWAKGHYTEGAELIDSVLDVVRKEAEGCDCLQGFQITHSLGGGTGSGMGTLLISKVREEYP
DRIMATFSVVPSPKVSDTVVEPYNATLSVHQLVENADEVMCIDNEALYDICFRTLKLTTPTYGDLNHLVSAGISGVTCCL
RFPGQLNSDLRKLAVNLIPFPRLHFFMTGFAPLTSRGSQQYRALTVPELTQQMFDAKNMMCASDPRHGRYLTASALFRGR
MSTKEVDEQMLNVQNKNSSYFVEWIPNNIKSSVCDIPPKGLKMAVTFLGNSTAIQEMFKRVGEQFTAMFRRKAFLHWYTG
EGMDEMEFTEAESNMNDLVSEYQQYQDATAEDEEEMDEEQME
>AAM43918.1 beta-tubulin [Uroleptus gallina]
MREIVHVQGGQCGNQIGAKFWEVISDEHGIDPTGTYHGDSDLQLERINVYYNEATGGRYVPRAVLMDLEPGTMDSVRAGP
FGQLFRPDNFVFGQSGAGNNWAKGHYTEGAELIDSVLDVVRKEAEGCDCLQGFQITHSLGGGTGSGMGTLLISKVREEYP
DRIMATFSVVPSPKVSDTVVEPYNATLSVHQLVENADEVMCIDNEALYDICFRTLKLTTPTYGDLNHLVSAGISGVTCCL
RFPGQLNSDLRKLAVNLIPFPRLHFFMTGFAPLTSRGSQQYRALTVPELTQQMFDAKNMMCASDPRHGRYLTASALFRGR
MSTKEVDEQMLNVQNKNSSYFVEWIPNNIKSSVCDIPPKGLKMAVTFLGNSTAIQEMFKRVGEQFTAMFRRKAFLHWYTG
EGMDEMEFTEAESNMNDLVSEYQQYQDATAEDEEEMDEEQME
>ACN61490.1 beta-tubulin T2 [Euplotes focardii]
MREIVHIQAGQCGNQIGAKFWEVISDEHGVDPTGTYHGDSDLQLERINVYYNEATGGRYVPRAILMDLEPGTMDSVRAGP
FGQLFRPDNFVFGQSGAGNNWAKGHYTEGAELIDSVLDVVRKEAEGCDCLQGFQITHSLGGGTGSGMGTLLISKIREKYP
DRIMETFSVFPSPKVSDTVVEPYNATLSVHQLVENADEVMVIDNEALYDICFRTLKLTTPTYGDLNHLVSAVISGVTSCL
RFPGQLNSDLRKLAVNLIPFPRLHFFMIGFAPLTSRGSQQYRALTVPELTQQMFDAKNMMCASDPRHGRYLTASAMFRGR
MSTKEVDEQMLNVQNKNSSYFVEWIPNNIKSSVCDIPPKGLKMSSTFIGNSTAIQEMFKRVAEQFTAMFRRKAFLHWYTG
EGMDEMEFTEAESNMNDLVSEYQQYQDATAEEEGEFDDEEEMDV
>XP_013998013.1 PREDICTED: tubulin beta-4B chain [Salmo salar]
MREIVHLQAGQCGNQIGAKFWEVISDEHGIDPTGTYHGDSDLQLERINVYYNEATGGKYVPRAVLVDLEPGTMDSVRSGP
FGQIFRPDNFVFGQSGAGNNWAKGHYTEGAELVDSVLDVVRKEAESCDCLQGFQLTHSLGGGTGSGMGTLLISKIREEYP
DRIMNTFSVVPSPKVSDTVVEPYNATLSVHQLVENTDETYCIDNEALYDICFRTLKLTTPTYGDLNHLVSATMSGVTTCL
RFPGQLNADLRKLAVNMVPFPRLHFFMPGFAPLTSRGSQQYRALTVPELTQQMFDAKNMMAACDPRHGRYLTVAAVFRGR
MSMKEVDEQMLNVQNKNSSYFVEWIPNNVKTAVCDIPPRGLKMAATFIGNSTAIQELFKRISEQFTAMFRRKAFLHWYTG
EGMDEMEFTEAESNMNDLVSEYQQYQDATAEEEGEFEEEGEEELA
>XP_017317349.1 PREDICTED: tubulin beta chain [Ictalurus punctatus]
MREIVHMQAGQCGNQIGAKFWEVISDEHGIDPTGTYHGDSDLQLERINVYYNEATGGKYVPRAVLVDLEPGTMDSVRSGP
FGQVFRPDNFVFGQSGAGNNWAKGHYTEGAELVDSVLDVVRKEAESCDCLQGFQLTHSLGGGTGSGMGTLLISKIREEYP
DRIMNTFSVVPSPKVSDTVVEPYNATLSVHQLVENTDETYCIDNEALYDICFRTLKLTTPTYGDLNHLVSATMSGVTTCL
RFPGQLNADLRKLAVNMVPFPRLHFFMPGFAPLTSRGSQQYRALTVPELTQQMFDAKNMMAACDPRHGRYLTVAAIFRGR
MSMKEVDEQMLNVQNKNSSYFVEWIPNNVKTAVCDIPPRGLKMAATFIGNSTAIQELFKRISEQFTAMFRRKAFLHWYTG
EGMDEMEFTEAESNMNDLVSEYQQYQDATAEEEGEFEEEEELA
>XP_023828319.1 tubulin beta-4B chain [Salvelinus alpinus]
MREIVHLQAGQCGNQIGAKFWEVISDEHGIDPTGTYHGDSDLQLERINVYYNEATGGKYVPRAILVDLEPGTMDSVRSGP
FGQIFRPDNFVFGQSGAGNNWAKGHYTEGAELVDSVLDVVRKEAESCDCLQGFQLTHSLGGGTGSGMGTLLISKIREEYP
DRIMNTFSVVPSPKVSDTVVEPYNATLSVHQLVENTDETYCIDNEALYDICFRTLKLTTPTYGDLNHLVSATMSGVTTCL
RFPGQLNADLRKLAVNMVPFPRLHFFMPGFAPLTSRGSQQYRALTVPELTQQMFDAKNMMAACDPRHGRYLTVAAIFRGR
MSMKEVDEQMLNVQNKNSSYFVEWIPNNVKTAVCDIPPRGLKMSATFIGNSTAIQELFKRISEQFTAMFRRKAFLHWYTG
EGMDEMEFTEAESNMNDLVSEYQQYQDATAEEEGEFEEEGEEDMG
>XP_010749309.1 tubulin beta-4B chain [Larimichthys crocea]
MREIVHLQAGQCGNQIGAKFWEVISDEHGIDPSGTYHGDSDLQLERINVYYNEATGGKYVPRAVLVDLEPGTMDSVRSGP
FGQVFRPDNFVFGQSGAGNNWAKGHYTEGAELVDSVLDVVRKEAESCDCLQGFQLTHSLGGGTGSGMGTLLISKIREEYP
DRIMNTFSVVPSPKVSDTVVEPYNATLSVHQLVENTDETYCIDNEALYDICFRTLKLTTPTYGDLNHLVSATMSGVTTCL
RFPGQLNADLRKLAVNMVPFPRLHFFMPGFAPLTSRGSQQYRALTVPELTQQMFDAKNMMAACDPRHGRYLTVAAIFRGR
MSMKEVDEQMLNVQNKNSSYFVEWIPNNVKTAVCDIPPRGLKMAATFIGNSTAIQELFKRISEQFTAMFRRKAFLHWYTG
EGMDEMEFTEAESNMNDLVSEYQQYQDATAEEEGEFEEEGEEDMA
>XP_033498023.1 tubulin beta-4B chain [Epinephelus lanceolatus]
MREIVHLQAGQCGNQIGAKFWEVISDEHGIDPSGTYHGDSDLQLERINVYYNEATGGKYVPRAVLVDLEPGTMDSVRSGP
FGQVFRPDNFVFGQSGAGNNWAKGHYTEGAELVDSVLDVVRKEAESCDCLQGFQLTHSLGGGTGSGMGTLLISKIREEYP
DRIMNTFSVVPSPKVSDTVVEPYNATLSVHQLVENTDETYCIDNEALYDICFRTLKLTTPTYGDLNHLVSATMSGVTTCL
RFPGQLNADLRKLAVNMVPFPRLHFFMPGFAPLTSRGSQQYRALTVPELTQQMFDAKNMMAACDPRHGRYLTVAAIFRGR
MSMKEVDEQMLNVQNKNSSYFVEWIPNNVKTAVCDIPPRGLKMAATFIGNSTAIQELFKRISEQFTAMFRRKAFLHWYTG
EGMDEMEFTEAESNMNDLVSEYQQYQDATAEEEGEFEEEGEEELA
>XP_020477625.1 tubulin beta-4B chain [Monopterus albus]
MREIVHLQAGQCGNQIGAKFWEVISDEHGIDPSGTYHGDSDLQLERINVYYNEATGGKYVPRAVLVDLEPGTMDSVRSGP
FGQIFRPDNFVFGQSGAGNNWAKGHYTEGAELVDSVLDVVRKEAESCDCLQGFQLTHSLGGGTGSGMGTLLISKIREEYP
DRIMNTFSVVPSPKVSDTVVEPYNATLSVHQLVENTDETYCIDNEALYDICFRTLKLTTPTYGDLNHLVSATMSGVTTCL
RFPGQLNADLRKLAVNMVPFPRLHFFMPGFAPLTSRGSQQYRALTVPELTQQMFDAKNMMAACDPRHGRYLTVAAIFRGR
MSMKEVDEQMLNVQNKNSSYFVEWIPNNVKTAVCDIPPRGLKMAATFIGNSTAIQELFKRISEQFTAMFRRKAFLHWYTG
EGMDEMEFTEAESNMNDLVSEYQQYQDATAEEEGEFEEEGEEDMA
>XP_010891423.1 tubulin beta-4B chain [Esox lucius]
MREIVHLQAGQCGNQIGAKFWEVISDEHGIDPTGTYHGDSDLQLERINVYYNEATGGKYVPRAILVDLEPGTMDSVRSGP
FGQIFRPDNFVFGQSGAGNNWAKGHYTEGAELVDSVLDVVRKEAESCDCLQGFQLTHSLGGGTGSGMGTLLISKIREEYP
DRIMNTFSVVPSPKVSDTVVEPYNATLSVHQLVENTDETFCIDNEALYDICFRTLKLTTPTYGDLNHLVSATMSGVTTCL
RFPGQLNADLRKLAVNMVPFPRLHFFMPGFAPLTSRGSQQYRALTVPELTQQMFDAKNMMAACDPRHGRYLTVAAIFRGR
MSMKEVDEQMLSVQNKNSSYFVEWIPNNVKTAVCDIPPRGLKMSATFIGNSTAIQELFKRISEQFTAMFRRKAFLHWYTG
EGMDEMEFTEAESNMNDLVSEYQQYQDATAEEEGEFEEEGEEEQA
>XP_041932941.1 tubulin beta chain [Alosa sapidissima]
MREIVHIQAGQCGNQIGAKFWEVISDEHGIDPTGTYHGDSDLQLDRISVYYNEATGGKYVPRAILVDLEPGTMDSVRSGP
FGQIFRPDNFVFGQSGAGNNWAKGHYTEGAELVDSVLDVVRKEAESCDCLQGFQLTHSLGGGTGSGMGTLLISKIREEYP
DRIMNTFSVVPSPKVSDTVVEPYNATLSVHQLVENTDETYCIDNEALYDICFRTLKLTTPTYGDLNHLVSATMSGVTTCL
RFPGQLNADLRKLAVNMVPFPRLHFFMPGFAPLTSRGSQQYRALTVPELTQQVFDAKNMMAACDPRHGRYLTVAAVFRGR
MSMKEVDEQMLNVQNKNSSYFVEWIPNNVKTAVCDIPPRGLKMAVTFIGNSTAIQELFKRISEQFTAMFRRKAFLHWYTG
EGMDEMEFTEAESNMNDLVSEYQQYQDATAEEEGEFEEDVEEDA
>XP_028421305.1 tubulin beta-4B chain [Perca flavescens]
MREIVHLQAGQCGNQIGAKFWEVISDEHGIDPSGTYHGDSDLQLERINVYYNEASGGKYVPRAVLVDLEPGTMDSVRSGP
FGQIFRPDNFVFGQSGAGNNWAKGHYTEGAELVDSVLDVVRKEAESCDCLQGFQLTHSLGGGTGSGMGTLLISKIREEYP
DRIMNTFSVVPSPKVSDTVVEPYNATLSVHQLVENTDETYCIDNEALYDICFRTLKLTTPTYGDLNHLVSATMSGVTTCL
RFPGQLNADLRKLAVNMVPFPRLHFFMPGFAPLTSRGSQQYRALTVPELTQQMFDAKNMMAACDPRHGRYLTVAAIFRGR
MSMKEVDEQMLNVQNKNSSYFVEWIPNNVKTAVCDIPPRGLKMAATFIGNSTAIQELFKRISEQFTAMFRRKAFLHWYTG
EGMDEMEFTEAESNMNDLVSEYQQYQDATAEDEGEFEEEGEEDMA
>NP_942104.2 tubulin beta-4b chain [Danio rerio]
MREIVHLQAGQCGNQIGAKFWEVISDEHGIDPTGSYHGDSDLQLDRINVYYNEATGGKYVPRAVLVDLEPGTMDSVRSGP
FGQIFRPDNFVFGQSGAGNNWAKGHYTEGAELVDSVLDVVRKEAESCDCLQGFQLTHSLGGGTGSGMGTLLISKIREEYP
DRIMNTFSVVPSPKVSDTVVEPYNATLSVHQLVENTDETYCIDNEALYDICFRTLKLTTPTYGDLNHLVSATMSGVTTCL
RFPGQLNADLRKLAVNMVPFPRLHFFMPGFAPLTSRGSQQYRALTVPELTQQMFDAKNMMAACDPRHGRYLTVAAVFRGR
MSMKEVDEQMLNVQNKNSSYFVEWIPNNVKTAVCDIPPRGLKMAATFIGNSTAIQELFKRISEQFTAMFRRKAFLHWYTG
EGMDEMEFTEAESNMNDLVSEYQQYQDATAEEEGEFEEEGEEELA
